# Supplementary material for: 4-Oxo-1,4-dihydro­benzo[h][1,3]thia­zeto[3,2-a]quinoline-1,3-dicarb­oxy­lic acid
Source: Acta Crystallogr Sect E Struct Rep Online. 2011 Jan 29;67(Pt 2):o529. doi: 10.1107/S1600536811003333 (PMC3051750; doi:10.1107/S1600536811003333)
Supplement: Supplementary file 1 [file e-67-0o529-sup1.cif]

##############################################################################
###                                                                        ###
###        Electronic paper (Acta Crystallographica Section E)             ###
###                                                                        ###
##############################################################################
#                                                                            #
# This CIF contains the data in a paper accepted for publication in Acta     #
# Crystallographica Section E. It conforms to the requirements of Notes      #
# for Authors for Section E, and has been peer reviewed under the auspices   #
# of the IUCr Commission on Journals.                                        #
#                                                                            #
# Full details of the Crystallographic Information File format               #
# are given in the paper "The Crystallographic Information File (CIF):       #
# a New Standard Archive File for Crystallography" by S. R. Hall, F. H.      #
# Allen and I. D. Brown [Acta Cryst. (1991), A47, 655-685].                  #
#                                                                            #
# The current version of the core CIF dictionary is obtainable from          #
# ftp://ftp.iucr.org/pub/cif_core.dic. The current version number is 2.4.    #
#                                                                            #
# Software is freely available for graphical display of the structure(s) in  #
# this CIF.  For information consult the CIF home page http://www.iucr.org/  #
# cif/home.html                                                              #
#                                                                            #
# This file may be used for bona fide research purposes within the           #
# scientific community so long as proper attribution is given to the journal # 
# article from which it was obtained.                                        #
#                                                                            #
##############################################################################
                                             
data_I
_audit_creation_method     SHELXL-97
_chemical_name_systematic
;
4-Oxo-1,4-dihydrobenzo[<i>h</i>][1,3]thiazeto[3,2-<i>a</i>]quinoline-1,3-
dicarboxylic acid
;
_chemical_name_common     ?
_chemical_formula_moiety     'C16 H9 N O5 S'
_chemical_formula_sum     'C16 H9 N O5 S'
_chemical_formula_iupac     'C16 H9 N O5 S'
_chemical_formula_weight     327.31
_chemical_melting_point     ?
_symmetry_cell_setting     monoclinic
_symmetry_space_group_name_H-M     'P 21/c'
_symmetry_space_group_name_Hall     '-P 2ybc'
loop_
    _symmetry_equiv_pos_as_xyz
    'x, y, z'
    '-x, y+1/2, -z+1/2'
    '-x, -y, -z'
    'x, -y-1/2, z-1/2'
_cell_length_a     7.237(2)
_cell_length_b     16.171(5)
_cell_length_c     11.929(4)
_cell_angle_alpha     90.00
_cell_angle_beta     106.081(8)
_cell_angle_gamma     90.00
_cell_volume     1341.5(7)
_cell_formula_units_Z     4
_cell_measurement_reflns_used     4915
_cell_measurement_theta_min     2.1779
_cell_measurement_theta_max     30.5769
_cell_measurement_temperature     153(2)
_exptl_crystal_description     'needle'
_exptl_crystal_colour     'Colourless'
_exptl_crystal_size_max     0.18
_exptl_crystal_size_mid     0.04
_exptl_crystal_size_min     0.04
_exptl_crystal_density_diffrn     1.621
_exptl_crystal_density_meas     ?
_exptl_crystal_density_method     'not measured'
_exptl_crystal_F_000     672
_exptl_absorpt_coefficient_mu     0.269
_exptl_absorpt_correction_type     numerical
_exptl_absorpt_process_details     '(ABSCOR; Higashi, 1999)'
_exptl_absorpt_correction_T_min     0.9740
_exptl_absorpt_correction_T_max     0.9957
_exptl_special_details
;
Spectroscopic data:
^1^H-NMR: (500 MHz, DMSO-d6): \d= 8.27(1<i>H</i>, d, <i>J</i>=8.8),
8.25(1<i>H</i>, d, <i>J</i>=8.4), 8.17(1<i>H</i>, d, <i>J</i>=7.5),
8.02(1<i>H</i>, d, <i>J</i>=8.80), 7.83(1<i>H</i>, dd, <i>J</i>=11.0, 4.0),
7.81--7.76(1<i>H</i>, m), 7.73(1<i>H</i>, s)}.
^13^C-NMR: (500 MHz, DMSO-d6): \d= 175.76, 165.64, 165.25, 164.26, 136.09,
135.26, 129.58, 128.97, 127.58, 126.05, 122.67, 122.33, 121.53, 121.15,
103.64, 70.43.
;
_diffrn_ambient_temperature     153(2)
_diffrn_radiation_type     MoK\a
_diffrn_radiation_wavelength     0.71075
_diffrn_radiation_source     'fine-focus sealed tube'
_diffrn_radiation_monochromator     'graphite - Rigaku SHINE'
_diffrn_measurement_device_type     'Rigaku Saturn'
_diffrn_measurement_method     \w
_diffrn_detector_area_resol_mean     14.63
_diffrn_reflns_number     17300
_diffrn_reflns_av_R_equivalents     0.0744
_diffrn_reflns_av_sigmaI/netI     0.0443
_diffrn_reflns_theta_min     2.52
_diffrn_reflns_theta_max     26.49
_diffrn_reflns_theta_full     26.49
_diffrn_measured_fraction_theta_max     0.998
_diffrn_measured_fraction_theta_full     0.998
_diffrn_reflns_limit_h_min     -9
_diffrn_reflns_limit_h_max     9
_diffrn_reflns_limit_k_min     -20
_diffrn_reflns_limit_k_max     20
_diffrn_reflns_limit_l_min     -14
_diffrn_reflns_limit_l_max     14
_refine_special_details
;
Refinement of <i>F</i>^2^ against ALL reflections. The weighted <i>R</i>-factor
<i>wR</i> and goodness of fit <i>S</i> are based on <i>F</i>^2^, conventional
<i>R</i>-factors <i>R</i> are based on <i>F</i>, with <i>F</i> set to zero for
negative <i>F</i>^2^. The threshold expression of <i>F</i>^2^ >
\s(<i>F</i>^2^) is used only for calculating <i>R</i>-factors(gt) <i>etc</i>.
and is not relevant to the choice of reflections for refinement.
<i>R</i>-factors based on <i>F</i>^2^ are statistically about twice as large
as those based on <i>F</i>, and <i>R</i>- factors based on ALL data will be
even larger.
;
_reflns_number_total     2769
_reflns_number_gt     2614
_reflns_threshold_expression     I>2\s(I)
_refine_ls_structure_factor_coef     Fsqd
_refine_ls_matrix_type     full
_refine_ls_R_factor_all     0.0942
_refine_ls_R_factor_gt     0.0875
_refine_ls_wR_factor_gt     0.1599
_refine_ls_wR_factor_ref     0.1636
_refine_ls_goodness_of_fit_ref     1.295
_refine_ls_restrained_S_all     1.295
_refine_ls_number_reflns     2769
_refine_ls_number_parameters     214
_refine_ls_number_restraints     2
_refine_ls_hydrogen_treatment     mixed
_refine_ls_weighting_scheme     calc
_refine_ls_weighting_details
         'calc w=1/[\s^2^(Fo^2^)+(0.0366P)^2^+2.1946P] where P=(Fo^2^+2Fc^2^)/3'
_atom_sites_solution_hydrogens     geom
_atom_sites_solution_primary     direct
_atom_sites_solution_secondary     difmap
_refine_ls_shift/su_max     0.000
_refine_ls_shift/su_mean     0.000
_refine_diff_density_max     0.313
_refine_diff_density_min     -0.313
_refine_ls_extinction_method     none
_refine_ls_extinction_coef     ?
loop_
    _atom_type_symbol
    _atom_type_description
    _atom_type_scat_dispersion_real
    _atom_type_scat_dispersion_imag
    _atom_type_scat_source
    'C' 'C' 0.0033 0.0016
                         'International Tables Vol C Tables 4.2.6.8 and 6.1.1.4'
    'H' 'H' 0.0000 0.0000
                         'International Tables Vol C Tables 4.2.6.8 and 6.1.1.4'
    'N' 'N' 0.0061 0.0033
                         'International Tables Vol C Tables 4.2.6.8 and 6.1.1.4'
    'O' 'O' 0.0106 0.0060
                         'International Tables Vol C Tables 4.2.6.8 and 6.1.1.4'
    'S' 'S' 0.1246 0.1234
                         'International Tables Vol C Tables 4.2.6.8 and 6.1.1.4'
_computing_data_collection     'CrystalClear (Rigaku, 2005)'
_computing_cell_refinement     'CrystalClear (Rigaku, 2005)'
_computing_data_reduction     'CrystalClear (Rigaku, 2005)'
_computing_structure_solution     'SHELXS97 (Sheldrick, 2008)'
_computing_structure_refinement     'SHELXL97 (Sheldrick, 2008)'
_computing_molecular_graphics     'Mercury (Macrae <i>et al.</i>, 2006)'
_computing_publication_material     'publCIF (Westrip, 2010)'
loop_
    _atom_site_type_symbol
    _atom_site_label
    _atom_site_fract_x
    _atom_site_fract_y
    _atom_site_fract_z
    _atom_site_U_iso_or_equiv
    _atom_site_adp_type
    _atom_site_calc_flag
    _atom_site_refinement_flags
    _atom_site_occupancy
    _atom_site_disorder_assembly
    _atom_site_disorder_group
    S S1 0.60834(14) 0.26465(6) 0.14885(8) 0.0347(3) Uani d . 1 . .
    O O1 0.5029(4) -0.01520(17) 0.3384(2) 0.0387(7) Uani d . 1 . .
    O O2 0.2537(4) 0.33079(19) -0.0999(3) 0.0512(8) Uani d . 1 . .
    O O3 0.1270(4) 0.25356(17) 0.0178(2) 0.0370(6) Uani d D 1 . .
    O O4 0.7870(4) 0.20609(17) 0.3966(2) 0.0379(7) Uani d . 1 . .
    O O5 0.7226(4) 0.08587(19) 0.4695(2) 0.0439(7) Uani d D 1 . .
    N N1 0.4277(4) 0.14703(17) 0.0711(2) 0.0257(6) Uani d . 1 . .
    C C1 0.5397(5) 0.1656(2) 0.1790(3) 0.0274(7) Uani d . 1 . .
    C C2 0.5731(5) 0.1139(2) 0.2722(3) 0.0289(8) Uani d . 1 . .
    C C3 0.4829(5) 0.0354(2) 0.2544(3) 0.0303(8) Uani d . 1 . .
    C C4 0.3696(5) 0.0139(2) 0.1369(3) 0.0277(8) Uani d . 1 . .
    C C5 0.2892(5) -0.0668(2) 0.1153(3) 0.0318(8) Uani d . 1 . .
    H H5 0.3105 -0.1057 0.1774 0.038 Uiso calc R 1 . .
    C C6 0.1828(5) -0.0887(2) 0.0074(3) 0.0317(8) Uani d . 1 . .
    H H6 0.1297 -0.1428 -0.0048 0.038 Uiso calc R 1 . .
    C C7 0.1484(5) -0.0329(2) -0.0882(3) 0.0281(8) Uani d . 1 . .
    C C8 0.0343(5) -0.0566(2) -0.2002(3) 0.0327(8) Uani d . 1 . .
    H H8 -0.0180 -0.1108 -0.2118 0.039 Uiso calc R 1 . .
    C C9 -0.0019(5) -0.0027(3) -0.2920(3) 0.0364(9) Uani d . 1 . .
    H H9 -0.0819 -0.0190 -0.3661 0.044 Uiso calc R 1 . .
    C C10 0.0790(6) 0.0762(2) -0.2765(3) 0.0359(9) Uani d . 1 . .
    H H10 0.0552 0.1130 -0.3410 0.043 Uiso calc R 1 . .
    C C11 0.1927(5) 0.1015(2) -0.1696(3) 0.0324(8) Uani d . 1 . .
    H H11 0.2475 0.1553 -0.1611 0.039 Uiso calc R 1 . .
    C C12 0.2288(5) 0.0480(2) -0.0719(3) 0.0275(8) Uani d . 1 . .
    C C13 0.3401(5) 0.0702(2) 0.0439(3) 0.0254(7) Uani d . 1 . .
    C C14 0.4427(5) 0.2249(2) 0.0104(3) 0.0298(8) Uani d . 1 . .
    H H14 0.5090 0.2174 -0.0521 0.036 Uiso calc R 1 . .
    C C15 0.2618(5) 0.2759(2) -0.0304(3) 0.0327(8) Uani d . 1 . .
    C C16 0.7025(5) 0.1379(2) 0.3852(3) 0.0332(9) Uani d . 1 . .
    H H5A 0.649(6) 0.039(2) 0.432(4) 0.052 Uiso d D 1 . .
    H H3 0.008(4) 0.277(2) -0.029(3) 0.044 Uiso d D 1 . .
loop_
    _atom_site_aniso_label
    _atom_site_aniso_U_11
    _atom_site_aniso_U_22
    _atom_site_aniso_U_33
    _atom_site_aniso_U_12
    _atom_site_aniso_U_13
    _atom_site_aniso_U_23
    S1 0.0343(5) 0.0303(5) 0.0351(5) -0.0046(4) 0.0023(4) -0.0016(4)
    O1 0.0403(16) 0.0408(16) 0.0313(14) 0.0000(12) 0.0036(12) 0.0104(12)
    O2 0.0460(17) 0.0450(17) 0.062(2) 0.0053(14) 0.0138(15) 0.0244(16)
    O3 0.0304(14) 0.0391(15) 0.0396(15) 0.0034(12) 0.0065(12) 0.0059(12)
    O4 0.0335(14) 0.0420(16) 0.0337(14) -0.0013(13) 0.0022(11) -0.0073(12)
    O5 0.0438(17) 0.0558(19) 0.0260(14) -0.0055(14) -0.0006(12) 0.0038(13)
    N1 0.0257(15) 0.0240(15) 0.0263(15) -0.0017(12) 0.0053(12) 0.0024(12)
    C1 0.0220(17) 0.0300(18) 0.0289(18) -0.0005(14) 0.0051(14) -0.0049(15)
    C2 0.0265(18) 0.033(2) 0.0273(18) -0.0005(15) 0.0080(14) -0.0024(15)
    C3 0.0285(18) 0.036(2) 0.0268(18) 0.0060(16) 0.0076(14) 0.0044(15)
    C4 0.0243(17) 0.0300(19) 0.0294(18) 0.0035(15) 0.0087(14) 0.0009(15)
    C5 0.0285(19) 0.0283(19) 0.040(2) 0.0039(15) 0.0111(16) 0.0066(16)
    C6 0.0278(18) 0.0252(19) 0.042(2) 0.0007(15) 0.0092(16) 0.0008(16)
    C7 0.0237(17) 0.0275(18) 0.0326(19) 0.0035(14) 0.0072(14) -0.0029(15)
    C8 0.0259(18) 0.033(2) 0.039(2) -0.0002(15) 0.0076(16) -0.0087(17)
    C9 0.0282(19) 0.045(2) 0.031(2) 0.0022(17) 0.0004(15) -0.0106(17)
    C10 0.039(2) 0.038(2) 0.0280(19) 0.0004(18) 0.0058(16) 0.0025(17)
    C11 0.034(2) 0.0300(19) 0.0323(19) -0.0032(16) 0.0082(16) -0.0041(16)
    C12 0.0220(17) 0.0298(19) 0.0303(18) 0.0010(14) 0.0065(14) -0.0007(15)
    C13 0.0224(16) 0.0250(17) 0.0302(18) 0.0013(14) 0.0094(14) 0.0003(15)
    C14 0.0265(18) 0.0290(19) 0.0329(19) 0.0002(15) 0.0065(15) 0.0027(15)
    C15 0.035(2) 0.0271(19) 0.0325(19) -0.0016(16) 0.0029(16) -0.0013(16)
    C16 0.0300(19) 0.044(2) 0.0267(19) 0.0051(17) 0.0093(15) -0.0021(17)
_geom_special_details
;
All e.s.d.'s (except the e.s.d. in the dihedral angle between two l.s. planes)
are estimated using the full covariance matrix. The cell e.s.d.'s are taken
into account individually in the estimation of e.s.d.'s in distances, angles
and torsion angles; correlations between e.s.d.'s in cell parameters are only
used when they are defined by crystal symmetry. An approximate (isotropic)
treatment of cell e.s.d.'s is used for estimating e.s.d.'s involving l.s.
planes.
;
loop_
    _geom_bond_atom_site_label_1
    _geom_bond_atom_site_label_2
    _geom_bond_site_symmetry_2
    _geom_bond_distance
    _geom_bond_publ_flag
    S1 C1 . 1.744(4) ?
    S1 C14 . 1.866(4) ?
    O1 C3 . 1.271(4) ?
    O2 C15 . 1.205(4) ?
    O3 C15 . 1.314(5) ?
    O3 H3 . 0.963(19) ?
    O4 C16 . 1.250(5) ?
    O5 C16 . 1.288(5) ?
    O5 H5A . 0.965(19) ?
    N1 C1 . 1.350(4) ?
    N1 C13 . 1.392(4) ?
    N1 C14 . 1.472(4) ?
    C1 C2 . 1.358(5) ?
    C2 C3 . 1.416(5) ?
    C2 C16 . 1.464(5) ?
    C3 C4 . 1.456(5) ?
    C4 C13 . 1.406(5) ?
    C4 C5 . 1.423(5) ?
    C5 C6 . 1.351(5) ?
    C5 H5 . 0.9500 ?
    C6 C7 . 1.421(5) ?
    C6 H6 . 0.9500 ?
    C7 C8 . 1.416(5) ?
    C7 C12 . 1.423(5) ?
    C8 C9 . 1.366(5) ?
    C8 H8 . 0.9500 ?
    C9 C10 . 1.394(6) ?
    C9 H9 . 0.9500 ?
    C10 C11 . 1.375(5) ?
    C10 H10 . 0.9500 ?
    C11 C12 . 1.416(5) ?
    C11 H11 . 0.9500 ?
    C12 C13 . 1.438(5) ?
    C14 C15 . 1.509(5) ?
    C14 H14 . 1.0000 ?
loop_
    _geom_angle_atom_site_label_1
    _geom_angle_atom_site_label_2
    _geom_angle_atom_site_label_3
    _geom_angle_site_symmetry_1
    _geom_angle_site_symmetry_3
    _geom_angle
    _geom_angle_publ_flag
    C1 S1 C14 . . 73.49(16) ?
    C15 O3 H3 . . 107(3) ?
    C16 O5 H5A . . 103(3) ?
    C1 N1 C13 . . 122.3(3) ?
    C1 N1 C14 . . 99.9(3) ?
    C13 N1 C14 . . 137.7(3) ?
    N1 C1 C2 . . 124.6(3) ?
    N1 C1 S1 . . 97.9(2) ?
    C2 C1 S1 . . 137.5(3) ?
    C1 C2 C3 . . 117.2(3) ?
    C1 C2 C16 . . 121.0(3) ?
    C3 C2 C16 . . 121.8(3) ?
    O1 C3 C2 . . 120.8(3) ?
    O1 C3 C4 . . 121.0(3) ?
    C2 C3 C4 . . 118.2(3) ?
    C13 C4 C5 . . 119.1(3) ?
    C13 C4 C3 . . 121.8(3) ?
    C5 C4 C3 . . 119.1(3) ?
    C6 C5 C4 . . 120.6(3) ?
    C6 C5 H5 . . 119.7 ?
    C4 C5 H5 . . 119.7 ?
    C5 C6 C7 . . 121.7(3) ?
    C5 C6 H6 . . 119.2 ?
    C7 C6 H6 . . 119.2 ?
    C8 C7 C6 . . 120.8(3) ?
    C8 C7 C12 . . 119.2(3) ?
    C6 C7 C12 . . 120.0(3) ?
    C9 C8 C7 . . 121.0(4) ?
    C9 C8 H8 . . 119.5 ?
    C7 C8 H8 . . 119.5 ?
    C8 C9 C10 . . 119.8(3) ?
    C8 C9 H9 . . 120.1 ?
    C10 C9 H9 . . 120.1 ?
    C11 C10 C9 . . 121.1(4) ?
    C11 C10 H10 . . 119.5 ?
    C9 C10 H10 . . 119.5 ?
    C10 C11 C12 . . 120.5(3) ?
    C10 C11 H11 . . 119.7 ?
    C12 C11 H11 . . 119.7 ?
    C11 C12 C7 . . 118.3(3) ?
    C11 C12 C13 . . 124.3(3) ?
    C7 C12 C13 . . 117.3(3) ?
    N1 C13 C4 . . 115.7(3) ?
    N1 C13 C12 . . 123.0(3) ?
    C4 C13 C12 . . 121.3(3) ?
    N1 C14 C15 . . 116.8(3) ?
    N1 C14 S1 . . 88.6(2) ?
    C15 C14 S1 . . 112.6(3) ?
    N1 C14 H14 . . 112.3 ?
    C15 C14 H14 . . 112.3 ?
    S1 C14 H14 . . 112.3 ?
    O2 C15 O3 . . 127.1(4) ?
    O2 C15 C14 . . 119.8(4) ?
    O3 C15 C14 . . 113.1(3) ?
    O4 C16 O5 . . 123.0(3) ?
    O4 C16 C2 . . 120.2(3) ?
    O5 C16 C2 . . 116.8(4) ?
loop_
    _geom_hbond_atom_site_label_D
    _geom_hbond_atom_site_label_H
    _geom_hbond_atom_site_label_A
    _geom_hbond_site_symmetry_A
    _geom_hbond_distance_DH
    _geom_hbond_distance_HA
    _geom_hbond_distance_DA
    _geom_hbond_angle_DHA
    _geom_hbond_publ_flag
    O5 H5A O1 . 0.96(4) 1.57(4) 2.504(4) 161(4) y
    O3 H3 O4 4_465 0.97(3) 1.62(3) 2.569(4) 166(3) y
data_global
_journal_date_recd_electronic     2011-01-17
_journal_date_accepted     2011-01-25
_journal_name_full     'Acta Crystallographica, Section E'
_journal_year     2011
_journal_volume     67
_journal_issue      2
_journal_page_first     o529
_journal_page_last     o529
_journal_paper_category     QO
_journal_coeditor_code     SU2249
_publ_contact_author_name     'Dr. Mohsen Daneshtalab'
_publ_contact_author_address
;
School of Pharmacy
Memorial University of Newfoundland
St. Johns, NL, A1B 3X7, Canada
;
_publ_contact_author_email     'mohsen@mun.ca'
_publ_contact_author_fax     '1-709-777-7044'
_publ_contact_author_phone     '1-709-777-6958'
_publ_section_title
;\
4-Oxo-1,4-dihydrobenzo[<i>h</i>][1,3]thiazeto[3,2-<i>a</i>]quinoline-1,3-\
dicarboxylic acid
;
loop_
    _publ_author_name
    _publ_author_address
    'Louise N. Dawe'
;
Department of Chemistry
Memorial University of Newfoundland
St John's
NL
Canada A1B 3X7
;
    'Abeer Ahmed'
;
School of Pharmacy
Memorial University of Newfoundland
St John's
NL
Canada A1B 3V6
;
    'Mohsen Daneshtalab'
;
School of Pharmacy
Memorial University of Newfoundland
St John's
NL
Canada A1B 3V6
;
