# Supplementary material for: 4-Oxo-1,4-dihydro­benzo[h][1,3]thia­zeto[3,2-a]quinoline-1,3-dicarb­oxy­lic acid
Source: Acta Crystallogr Sect E Struct Rep Online. 2011 Jan 29;67(Pt 2):o529. doi: 10.1107/S1600536811003333 (PMC3051750; doi:10.1107/S1600536811003333)
Supplement: Supplementary file 2 [file e-67-0o529-Isup2.hkl]

# 
# h,k,l, Fc-squared, Fo-squared, sigma(Fo-squared) and status flag 
# 
data_I
_shelx_title '  _Th-k-1_140' 
_shelx_refln_list_code          4 
_shelx_F_calc_maximum      170.58 
_exptl_crystal_F_000       672.00 
_reflns_d_resolution_high  0.7967 
 
loop_ 
 _symmetry_equiv_pos_as_xyz 
 'x, y, z' 
 '-x, y+1/2, -z+1/2' 
 '-x, -y, -z' 
 'x, -y-1/2, z-1/2' 
 
_cell_length_a     7.2374 
_cell_length_b    16.1709 
_cell_length_c    11.9289 
_cell_angle_alpha  90.000 
_cell_angle_beta  106.081 
_cell_angle_gamma  90.000 
 
_shelx_F_squared_multiplier     1.000 
 
loop_ 
 _refln_index_h 
 _refln_index_k 
 _refln_index_l 
 _refln_F_squared_calc 
 _refln_F_squared_meas 
 _refln_F_squared_sigma 
 _refln_observed_status 
   2   0   0      390.42      383.58     19.53 o 
   3   0   0      334.96      440.94     31.84 o 
   4   0   0      682.87      655.74     22.76 o 
   5   0   0      342.74      326.94     19.92 o 
   6   0   0      108.47      102.16     10.68 o 
   7   0   0       83.53       63.02     10.90 o 
   8   0   0       54.82       35.60      8.82 o 
   1   1   0      180.39      184.37      4.12 o 
   2   1   0     3492.61     3378.31     37.99 o 
   3   1   0       95.14       77.74      4.71 o 
   4   1   0      102.92      100.64      5.75 o 
   5   1   0       80.32       55.45      5.12 o 
   6   1   0      421.07      383.14     26.69 o 
   7   1   0        0.67       13.53      3.70 o 
   8   1   0      107.00      125.12     12.78 o 
   0   2   0      847.74      897.28     13.29 o 
   1   2   0     2016.36     1905.51     23.42 o 
   2   2   0     1135.74     1156.23     14.24 o 
   3   2   0      117.18      138.11      8.72 o 
   4   2   0     1456.20     1497.39     29.87 o 
   5   2   0      672.16      643.29     22.36 o 
   6   2   0     1500.28     1750.38     59.03 o 
   7   2   0      126.39       87.81     11.43 o 
   8   2   0        0.03       17.84      5.01 o 
   1   3   0      440.21      391.76      7.79 o 
   2   3   0     1595.71     1564.55     27.04 o 
   3   3   0     1046.16      980.95     18.03 o 
   4   3   0      438.65      437.89     12.16 o 
   5   3   0      127.49      109.15      7.28 o 
   6   3   0     2084.97     2417.78     70.86 o 
   7   3   0      185.99      180.79     16.42 o 
   8   3   0      273.45      259.16     22.26 o 
   0   4   0     5910.08     5807.27    105.12 o 
   1   4   0      281.62      301.91      7.64 o 
   2   4   0     2978.80     3016.65     27.04 o 
   3   4   0       83.07       81.55      4.30 o 
   4   4   0      460.93      465.82     16.22 o 
   5   4   0      211.34      224.77     14.69 o 
   6   4   0       50.87       39.27      5.71 o 
   7   4   0       79.66       40.48      7.59 o 
   8   4   0      905.19     1012.88     78.36 o 
   1   5   0      187.26      154.23      4.56 o 
   2   5   0      797.66      640.44     12.83 o 
   3   5   0        0.09        9.13      3.42 o 
   4   5   0       63.50       64.32      5.15 o 
   5   5   0        3.14        6.31      2.31 o 
   6   5   0      521.82      517.38     39.69 o 
   7   5   0      126.96      143.11     13.52 o 
   8   5   0      610.52      645.06     33.97 o 
   0   6   0     4196.38     4241.15     47.92 o 
   1   6   0      719.64      693.46     14.64 o 
   2   6   0     1780.04     1995.32     28.82 o 
   3   6   0      299.81      255.62      7.39 o 
   4   6   0     1583.82     1662.85     53.12 o 
   5   6   0       89.51       71.61      8.15 o 
   6   6   0      155.21      150.80     16.58 o 
   7   6   0        0.50       13.07      6.12 o 
   8   6   0       18.87       26.75      6.74 o 
   1   7   0      655.04      716.20     16.89 o 
   2   7   0     4909.82     5459.26     63.94 o 
   3   7   0       12.59       11.74      2.23 o 
   4   7   0       23.35       22.88      5.67 o 
   5   7   0       69.71       71.89      9.48 o 
   6   7   0      283.91      274.10     31.48 o 
   7   7   0      278.17      264.43     23.17 o 
   8   7   0        8.17       21.91     10.02 o 
   0   8   0      764.44      715.93     22.84 o 
   1   8   0     1169.77     1282.43     17.47 o 
   2   8   0     1953.11     2250.89     29.48 o 
   3   8   0        2.63        5.80      1.82 o 
   4   8   0     1131.73     1269.89     47.54 o 
   5   8   0      248.40      261.94     29.61 o 
   6   8   0        1.06       18.61      6.18 o 
   7   8   0      136.92      111.96     12.30 o 
   8   8   0       77.16       39.55     13.78 o 
   1   9   0      237.12      255.41      8.21 o 
   2   9   0      244.14      184.65     10.02 o 
   3   9   0      330.12      299.22     18.04 o 
   4   9   0      160.89      135.43      7.71 o 
   5   9   0      228.99      201.69     19.23 o 
   6   9   0       95.73       89.37     13.79 o 
   7   9   0       15.14       25.63      5.55 o 
   0  10   0      652.08      679.17     24.24 o 
   1  10   0      270.25      274.63     10.56 o 
   2  10   0       76.55       59.24      6.72 o 
   3  10   0       73.60       57.25      6.32 o 
   4  10   0      308.36      334.52     27.13 o 
   5  10   0       64.41       43.65     15.90 o 
   6  10   0      137.97      149.59     15.94 o 
   7  10   0       58.56       42.45     17.34 o 
   1  11   0       98.25       84.74      6.00 o 
   2  11   0      598.61      594.86     18.42 o 
   3  11   0       11.91       19.25      2.71 o 
   4  11   0       13.23        9.24      5.12 o 
   5  11   0       14.87       29.34      6.42 o 
   6  11   0       40.11       28.72      6.97 o 
   7  11   0        8.33       16.41      6.74 o 
   0  12   0      942.30     1029.78     40.12 o 
   1  12   0        7.16        7.25      2.71 o 
   2  12   0        1.50       10.12      2.57 o 
   3  12   0      151.03      110.86      8.76 o 
   4  12   0      120.43      116.89     11.64 o 
   5  12   0        1.92       18.70      5.16 o 
   6  12   0        1.27       14.10      7.14 o 
   7  12   0        0.57       17.69      7.40 o 
   1  13   0       44.13       41.71      3.94 o 
   2  13   0      271.95      259.61     16.34 o 
   3  13   0       93.85       54.28      8.02 o 
   4  13   0      141.76       65.98     32.93 o 
   5  13   0        0.02       10.07      4.34 o 
   6  13   0        2.07        3.38      7.66 o 
   0  14   0       38.01       23.85      4.68 o 
   1  14   0        2.37       11.62      2.70 o 
   2  14   0        3.94       13.35      2.74 o 
   3  14   0      484.20      490.90     15.94 o 
   4  14   0      115.22      159.55     13.01 o 
   5  14   0       15.14       21.88      7.32 o 
   6  14   0        5.78       26.55      8.38 o 
   1  15   0       10.88       16.66      6.42 o 
   2  15   0      511.87      534.73     27.79 o 
   3  15   0      563.32      657.47     40.24 o 
   4  15   0        3.76       16.77      5.48 o 
   5  15   0       24.12       40.28      9.46 o 
   0  16   0       68.43       36.01     10.70 o 
   1  16   0      101.85      142.98     12.70 o 
   2  16   0       19.81       16.66      4.31 o 
   3  16   0      465.82      548.30     20.06 o 
   4  16   0       43.02       34.77      9.04 o 
   5  16   0       10.20       28.56     13.07 o 
   1  17   0       42.10       39.48      6.42 o 
   2  17   0        0.39       17.93      4.32 o 
   3  17   0      415.23      461.41     22.78 o 
   4  17   0        5.65       22.03     11.31 o 
   0  18   0       27.05       16.70      9.13 o 
   1  18   0       26.40       40.68      7.77 o 
   2  18   0       26.29       18.75      5.28 o 
   3  18   0       39.21       45.09     10.69 o 
   4  18   0      136.94      179.62     39.56 o 
   1  19   0       55.11       50.71     10.37 o 
   2  19   0        2.45       13.41      7.70 o 
   3  19   0       77.82       82.62     73.83 o 
   0  20   0       21.74       29.41     13.28 o 
   1  20   0      100.16      107.97     28.41 o 
  -8   1   1       55.41       51.23      8.33 o 
  -7   1   1       90.14       71.88      7.98 o 
  -6   1   1       39.14       37.07      4.41 o 
  -5   1   1       63.86       64.58      5.88 o 
  -4   1   1      569.85      582.76     22.08 o 
  -3   1   1      518.18      504.90     20.52 o 
  -2   1   1     4029.24     4291.04     35.16 o 
   1   1   1      769.36      798.20     10.76 o 
   2   1   1     1226.82     1214.67     19.40 o 
   3   1   1       21.48       11.11      2.38 o 
   4   1   1     1132.06     1194.88     26.32 o 
   5   1   1      906.52      967.95     34.07 o 
   6   1   1      116.68      123.02     11.11 o 
   7   1   1       11.16       11.15      3.36 o 
   8   1   1       12.36       19.57      4.71 o 
  -8   2   1        2.05       12.19      4.88 o 
  -7   2   1      153.83      162.76     12.10 o 
  -6   2   1       16.82       17.36      3.43 o 
  -5   2   1        7.93       16.31      3.32 o 
  -4   2   1      370.79      339.11     15.41 o 
  -3   2   1        1.03       11.13      2.04 o 
  -2   2   1     5930.82     5956.52     54.66 o 
  -1   2   1     6817.19     6514.92     63.25 o 
   0   2   1     3406.88     3348.13     26.26 o 
   1   2   1      166.95      145.78      3.71 o 
   2   2   1      931.70      869.19     15.73 o 
   3   2   1       38.39       33.80      3.02 o 
   4   2   1      117.85       93.57      4.61 o 
   5   2   1       21.65       24.15      3.26 o 
   6   2   1        0.91       16.78      3.20 o 
   7   2   1       65.10       58.60      8.17 o 
   8   2   1       21.68       10.31      4.26 o 
  -8   3   1        0.34       14.76      5.66 o 
  -7   3   1       43.39       35.21      6.35 o 
  -6   3   1      130.82      122.40      8.67 o 
  -5   3   1       20.77       22.14      2.44 o 
  -4   3   1       21.18       16.03      2.91 o 
  -3   3   1      663.63      664.89     14.95 o 
  -2   3   1    11706.83    12463.07    105.42 o 
  -1   3   1     1976.21     1982.75     22.72 o 
   0   3   1     2616.22     2571.81     20.41 o 
   1   3   1      481.85      478.62     11.46 o 
   2   3   1     4706.83     4853.49     40.46 o 
   3   3   1      377.12      355.27     14.34 o 
   4   3   1       42.71       37.25      2.88 o 
   5   3   1       13.71       18.54      3.06 o 
   6   3   1        2.78       11.06      2.85 o 
   7   3   1      168.86      150.46     18.02 o 
   8   3   1      252.76      238.66     21.29 o 
  -8   4   1      279.49      251.91     16.90 o 
  -7   4   1      106.70       88.07     21.72 o 
  -6   4   1      130.55       56.87     23.24 o 
  -5   4   1       17.95        9.26      2.14 o 
  -4   4   1     2208.66     2298.56     50.31 o 
  -3   4   1     3491.17     3532.53     50.82 o 
  -2   4   1     3480.52     3733.97     34.12 o 
  -1   4   1      392.38      337.05      8.93 o 
   0   4   1      931.86      992.86     12.88 o 
   1   4   1       99.09       90.18      4.07 o 
   2   4   1      434.38      431.14     11.27 o 
   3   4   1      157.32      146.44      7.94 o 
   4   4   1        0.89       10.22      2.46 o 
   5   4   1      203.00      185.51     19.18 o 
   6   4   1       41.15       32.62      6.42 o 
   7   4   1        9.75        8.41      3.58 o 
   8   4   1        5.56       11.38      7.66 o 
  -8   5   1        9.63       17.90      5.82 o 
  -7   5   1        4.00        7.88      4.03 o 
  -6   5   1       17.10       15.32      5.95 o 
  -5   5   1      132.51      113.29     11.60 o 
  -4   5   1      148.83      122.96      9.14 o 
  -3   5   1     1666.33     1726.40     30.03 o 
  -2   5   1       24.66       28.69      3.61 o 
  -1   5   1      296.95      263.50      8.76 o 
   0   5   1     2795.08     2709.85     24.11 o 
   1   5   1     1855.28     1852.00     24.35 o 
   2   5   1     1682.37     1807.31     25.86 o 
   3   5   1      129.17      112.25      6.22 o 
   4   5   1       69.56       51.01      4.78 o 
   5   5   1      384.69      416.84     18.40 o 
   6   5   1      148.71       89.88     15.20 o 
   7   5   1      231.46      271.35     16.55 o 
   8   5   1       38.82       35.71      7.31 o 
  -8   6   1      213.59      185.31     14.23 o 
  -7   6   1       22.23       22.46      9.79 o 
  -6   6   1       15.29       24.30      6.13 o 
  -5   6   1        1.10       11.33      2.68 o 
  -4   6   1      769.17      739.85     25.27 o 
  -3   6   1      271.96      227.41      8.82 o 
  -2   6   1       16.99       13.47      2.40 o 
  -1   6   1     1423.56     1500.59     19.57 o 
   0   6   1        1.52       16.32      3.55 o 
   1   6   1     1952.26     2038.11     26.28 o 
   2   6   1      504.17      491.29     10.53 o 
   3   6   1       52.42       53.44      4.65 o 
   4   6   1       11.56       11.70      2.41 o 
   5   6   1        0.22        7.16      5.66 o 
   6   6   1     1133.20     1167.82     71.96 o 
   7   6   1      162.07       95.43     25.50 o 
   8   6   1       69.79       28.07     13.35 o 
  -8   7   1        1.09       14.41      6.15 o 
  -7   7   1       16.30       16.81      5.27 o 
  -6   7   1       43.79       33.14      7.93 o 
  -5   7   1      500.17      502.55     34.97 o 
  -4   7   1       86.81       74.90      7.32 o 
  -3   7   1       12.11       11.63      4.03 o 
  -2   7   1      875.46      922.18     17.32 o 
  -1   7   1        6.90       15.05      5.47 o 
   0   7   1       50.52       54.09      8.21 o 
   1   7   1       26.10       23.42      3.45 o 
   2   7   1     1484.03     1531.41     20.35 o 
   3   7   1        2.65        8.08      1.94 o 
   4   7   1      232.63      208.23     10.53 o 
   5   7   1       53.12       28.77      9.69 o 
   6   7   1      760.08      876.85     36.94 o 
   7   7   1        0.55       17.52      5.73 o 
   8   7   1      143.01       63.69     30.98 o 
  -8   8   1        3.52       21.82      6.28 o 
  -7   8   1        5.65       16.91      4.86 o 
  -6   8   1        9.14       13.03      5.31 o 
  -5   8   1       58.67       37.16      7.60 o 
  -4   8   1      432.83      416.29     19.61 o 
  -3   8   1       79.21       62.19      4.93 o 
  -2   8   1       22.98       37.37      4.44 o 
  -1   8   1       23.92       30.60      5.19 o 
   0   8   1     2835.57     3117.18     38.71 o 
   1   8   1      914.04      871.66     19.09 o 
   2   8   1      360.47      359.50      9.89 o 
   3   8   1        4.56        9.35      2.65 o 
   4   8   1       57.68       45.92      5.57 o 
   5   8   1       24.75       21.15      5.99 o 
   6   8   1        0.33       18.51      5.97 o 
   7   8   1        2.84       13.49      6.30 o 
  -7   9   1       31.55       24.63      5.12 o 
  -6   9   1      171.94      192.71     17.37 o 
  -5   9   1       13.08       15.80      5.09 o 
  -4   9   1        9.83       11.55      3.06 o 
  -3   9   1      325.18      297.86     12.91 o 
  -2   9   1       74.70       40.33      3.95 o 
  -1   9   1       40.00       28.01      3.39 o 
   0   9   1     1893.27     1970.85     23.61 o 
   1   9   1       95.51       86.01      6.16 o 
   2   9   1      196.63      184.80      9.84 o 
   3   9   1     1099.71     1104.39     30.68 o 
   4   9   1       30.91       27.82      7.88 o 
   5   9   1        5.56       13.49      7.75 o 
   6   9   1       44.96       45.80      8.15 o 
   7   9   1        9.49       20.57      9.30 o 
  -7  10   1       19.74       22.76      6.85 o 
  -6  10   1       24.53       19.79      6.18 o 
  -5  10   1      407.23      407.74     38.84 o 
  -4  10   1      302.92      277.84     20.12 o 
  -3  10   1      230.27      207.02      9.45 o 
  -2  10   1      179.59      188.07      7.94 o 
  -1  10   1       41.25       29.03      4.05 o 
   0  10   1       20.00       12.24      2.04 o 
   1  10   1     1002.17      919.75     21.70 o 
   2  10   1      652.78      650.71     17.95 o 
   3  10   1      165.45      149.52      7.19 o 
   4  10   1      208.13      215.61     12.41 o 
   5  10   1        0.07       13.97      5.91 o 
   6  10   1       58.21       40.08      8.19 o 
   7  10   1        2.77       15.81      8.63 o 
  -7  11   1        0.09       19.98      7.50 o 
  -6  11   1        8.53       22.14      6.35 o 
  -5  11   1       37.56       55.17     10.64 o 
  -4  11   1        6.33       12.88      3.78 o 
  -3  11   1      146.76      136.94      8.72 o 
  -2  11   1       57.48       45.41      4.83 o 
  -1  11   1       24.59       24.47      4.20 o 
   0  11   1        0.04       10.74      2.41 o 
   1  11   1       15.31       16.69      2.93 o 
   2  11   1      595.29      567.54     24.95 o 
   3  11   1      701.66      756.57     23.45 o 
   4  11   1      830.15      918.23     40.78 o 
   5  11   1       66.39       44.77     10.12 o 
   6  11   1       31.79       31.39      9.14 o 
   7  11   1       79.62       85.43     22.80 o 
  -7  12   1        3.67       20.48      6.50 o 
  -6  12   1       78.69       60.53     10.55 o 
  -5  12   1       84.61       88.96     18.30 o 
  -4  12   1     1081.75     1065.22     67.34 o 
  -3  12   1      879.23      904.59     16.62 o 
  -2  12   1      405.22      420.02     12.27 o 
  -1  12   1       10.54       12.72      2.46 o 
   0  12   1      229.80      199.70      9.02 o 
   1  12   1      427.21      411.48     11.28 o 
   2  12   1      302.88      338.81     16.10 o 
   3  12   1      108.36       79.22     11.44 o 
   4  12   1       13.37       15.55      8.67 o 
   5  12   1      114.09      162.60     24.68 o 
   6  12   1      133.19      110.43     32.42 o 
  -6  13   1      212.93      270.75     48.84 o 
  -5  13   1       38.00       39.19      8.07 o 
  -4  13   1      153.07      110.20     11.85 o 
  -3  13   1       55.03       34.81      4.58 o 
  -2  13   1      116.28      123.86      7.76 o 
  -1  13   1      170.62      160.20      9.86 o 
   0  13   1      102.38       83.67      7.84 o 
   1  13   1      835.48      847.32     17.71 o 
   2  13   1      837.14      886.39     48.88 o 
   3  13   1      137.60      124.94      9.27 o 
   4  13   1      129.51      121.10     13.84 o 
   5  13   1       11.07       21.73      6.60 o 
   6  13   1       15.85       32.11      9.24 o 
  -6  14   1        0.31       15.06      6.24 o 
  -5  14   1       51.60       61.90      9.05 o 
  -4  14   1       30.54       47.39      8.65 o 
  -3  14   1      485.93      545.28     30.45 o 
  -2  14   1      159.95      144.37     12.26 o 
  -1  14   1      115.59      111.46     10.63 o 
   0  14   1      299.32      307.30     18.19 o 
   1  14   1        2.25       13.82      3.06 o 
   2  14   1     1064.66      988.64     49.85 o 
   3  14   1      337.51      363.78     13.84 o 
   4  14   1       82.99       85.83     10.29 o 
   5  14   1      109.20      110.98     14.41 o 
   6  14   1       19.67       35.51     16.98 o 
  -6  15   1      217.39      276.24     43.47 o 
  -5  15   1       17.06       20.99     12.84 o 
  -4  15   1       71.94       41.90      9.42 o 
  -3  15   1      117.87       95.97     10.85 o 
  -2  15   1       41.04       39.88      5.33 o 
  -1  15   1      311.17      316.85     17.96 o 
   0  15   1       90.71       86.50     11.74 o 
   1  15   1       27.89       16.02      3.71 o 
   2  15   1      176.61      228.78     12.67 o 
   3  15   1      743.15      869.56     35.05 o 
   4  15   1       19.44       23.71      7.08 o 
   5  15   1        4.49       14.93      6.22 o 
  -5  16   1      217.40      195.26     35.17 o 
  -4  16   1      483.97      533.93     27.81 o 
  -3  16   1      292.61      348.19     33.48 o 
  -2  16   1      159.32      164.70     12.64 o 
  -1  16   1      112.90      118.16     12.76 o 
   0  16   1       58.44       63.33      7.66 o 
   1  16   1        0.66       15.13      7.23 o 
   2  16   1      120.85       64.08      8.32 o 
   3  16   1        7.05       16.92      5.83 o 
   4  16   1       47.80       44.27      9.54 o 
   5  16   1      266.94      300.81     40.26 o 
  -4  17   1      164.91      205.06     15.94 o 
  -3  17   1       12.48       21.46      7.44 o 
  -2  17   1      109.20       83.55     10.36 o 
  -1  17   1      250.07      278.71     15.42 o 
   0  17   1      121.31      119.04      9.32 o 
   1  17   1       78.55       60.75      8.03 o 
   2  17   1        3.49       14.44      4.53 o 
   3  17   1       47.10       32.73     10.38 o 
   4  17   1      108.29       92.81     15.45 o 
  -4  18   1        6.03       31.74     20.19 o 
  -3  18   1       91.79       50.69     10.24 o 
  -2  18   1        6.37       14.39      5.54 o 
  -1  18   1      102.13      101.25     11.57 o 
   0  18   1      184.67      195.31     16.32 o 
   1  18   1      123.54      152.25     13.73 o 
   2  18   1      291.54      353.22     30.46 o 
   3  18   1      160.26      166.77     23.82 o 
  -3  19   1       10.93       46.78      9.94 o 
  -2  19   1      120.84      118.13     16.13 o 
  -1  19   1      207.49      208.88     25.73 o 
   0  19   1       63.13       51.78     12.63 o 
   1  19   1        9.87       22.36      8.50 o 
   2  19   1       59.83       68.77     18.52 o 
  -1  20   1        7.77       25.33      7.69 o 
   0  20   1      100.90      106.16     16.14 o 
   1  20   1       38.10       38.21     12.34 o 
  -8   0   2       83.20       92.98     12.95 o 
  -7   0   2      690.93      730.91     50.22 o 
  -6   0   2      722.85      775.43     51.10 o 
  -5   0   2      250.96      246.11     32.93 o 
  -4   0   2      333.23      353.24     16.02 o 
  -3   0   2      918.76      878.67     23.98 o 
  -2   0   2    25849.64    27253.46    339.59 o 
  -1   0   2       90.51      107.43      5.64 o 
   0   0   2     1937.43     1750.79     22.83 o 
   1   0   2       54.83       54.56      4.90 o 
   2   0   2     9871.53    10141.07    114.38 o 
   3   0   2        2.15        8.65      5.51 o 
   4   0   2     1142.57     1260.36     39.62 o 
   5   0   2       52.24       27.32      5.55 o 
   6   0   2       96.75       80.61     18.45 o 
   7   0   2        0.74       16.19      6.49 o 
   8   0   2       18.16       17.07      5.56 o 
  -8   1   2       12.05       15.34      4.02 o 
  -7   1   2      115.15      112.34     11.08 o 
  -6   1   2       68.78       50.11      6.03 o 
  -5   1   2       55.23       44.52      4.42 o 
  -4   1   2     1761.53     1752.89     24.48 o 
  -3   1   2     1253.41     1261.64     23.87 o 
  -2   1   2    23119.38    23977.85    169.58 o 
  -1   1   2     9181.16     8864.09     67.02 o 
   0   1   2        0.28       15.52      2.35 o 
   1   1   2      300.40      343.92      7.40 o 
   2   1   2     3297.13     3458.32     29.04 o 
   3   1   2     2561.03     2665.90     50.67 o 
   4   1   2     4618.92     4944.14    110.47 o 
   5   1   2      733.40      809.58     20.84 o 
   6   1   2      222.70      208.91     15.97 o 
   7   1   2       18.40       22.40      4.10 o 
   8   1   2       62.94       47.32      8.75 o 
  -8   2   2        2.91       16.44      5.63 o 
  -7   2   2      538.15      616.84     25.89 o 
  -6   2   2       31.68       32.41      3.80 o 
  -5   2   2       49.25       51.43      4.81 o 
  -4   2   2       98.64       78.44      4.49 o 
  -3   2   2     2709.51     2628.02     44.87 o 
  -2   2   2    29098.24    27998.69    495.39 o 
  -1   2   2       93.61       81.45      4.34 o 
   0   2   2     7578.07     7198.09     57.88 o 
   1   2   2     2386.79     2240.06     27.64 o 
   2   2   2     1030.49      921.04     29.37 o 
   3   2   2       58.22       77.20      3.97 o 
   4   2   2     1023.90     1083.79     44.39 o 
   5   2   2      249.30      238.15      9.99 o 
   6   2   2       74.31       54.17      5.97 o 
   7   2   2      102.97      140.41     11.09 o 
   8   2   2      109.62       93.51     14.74 o 
  -8   3   2        7.27       19.66      7.34 o 
  -7   3   2      194.44      184.57     10.52 o 
  -6   3   2        2.41       12.06      3.26 o 
  -5   3   2      174.52      165.38     10.90 o 
  -4   3   2      128.08       86.53      7.20 o 
  -3   3   2      209.34      125.81     26.98 o 
  -2   3   2     4916.81     5084.13     47.27 o 
  -1   3   2    14322.91    13923.31    117.23 o 
   0   3   2     2216.08     2233.35     18.88 o 
   1   3   2      715.06      683.16     13.44 o 
   2   3   2       27.74       42.05      4.03 o 
   3   3   2      483.36      433.83     19.73 o 
   4   3   2      477.56      389.44     42.79 o 
   5   3   2      117.29      124.79      7.46 o 
   6   3   2      632.02      655.41     42.65 o 
   7   3   2        0.23       13.47      4.01 o 
   8   3   2       54.79       35.08      4.95 o 
  -8   4   2      455.32      536.26     26.59 o 
  -7   4   2      295.99      355.67     28.10 o 
  -6   4   2      144.38      129.04     14.19 o 
  -5   4   2       44.70       30.92      4.13 o 
  -4   4   2      369.10      385.41     18.33 o 
  -3   4   2     3365.25     3359.48     59.78 o 
  -2   4   2      926.36      859.09     15.47 o 
  -1   4   2       40.37       34.37      2.02 o 
   0   4   2       35.52       25.71      4.81 o 
   1   4   2     2272.67     2079.99     31.25 o 
   2   4   2     2449.89     2419.00     33.64 o 
   3   4   2       32.92       22.31      2.79 o 
   4   4   2      137.76      142.84     10.29 o 
   5   4   2       40.85       20.15      3.34 o 
   6   4   2      103.47       70.47     13.68 o 
   7   4   2       26.93       20.87      5.50 o 
   8   4   2       95.36       77.26     14.49 o 
  -8   5   2       91.21       72.11      9.23 o 
  -7   5   2       23.16       25.29      5.52 o 
  -6   5   2       31.08       30.10      5.23 o 
  -5   5   2      421.36      429.33     23.28 o 
  -4   5   2     1836.40     2136.32     51.12 o 
  -3   5   2      301.95      324.05     12.53 o 
  -2   5   2       43.64       38.89      2.78 o 
  -1   5   2      601.48      594.10     10.54 o 
   0   5   2     3005.75     3034.44     41.09 o 
   1   5   2       48.07       35.73      3.47 o 
   2   5   2      134.00      119.46     10.44 o 
   3   5   2      423.59      398.36      9.62 o 
   4   5   2      336.60      322.67     12.17 o 
   5   5   2        1.29       13.55      4.76 o 
   6   5   2      113.64      115.23      9.64 o 
   7   5   2       62.16       42.66     12.15 o 
   8   5   2      128.39      108.98     19.04 o 
  -8   6   2        1.21       13.14      5.00 o 
  -7   6   2      271.12      277.63     19.88 o 
  -6   6   2       98.50       76.91     16.87 o 
  -5   6   2        2.91       17.23      4.04 o 
  -4   6   2     1156.04     1223.76     40.98 o 
  -3   6   2     2206.86     2166.58     40.20 o 
  -2   6   2      495.85      484.13     12.38 o 
  -1   6   2       10.03       10.65      1.62 o 
   0   6   2     2582.04     2582.35     27.54 o 
   1   6   2       33.31       48.11      7.57 o 
   2   6   2     1868.16     2006.84     24.92 o 
   3   6   2      479.71      490.71     19.81 o 
   4   6   2        3.80       15.95      2.68 o 
   5   6   2      568.46      535.72     29.35 o 
   6   6   2     1493.99     1731.30     49.84 o 
   7   6   2       20.55       30.08      9.59 o 
  -8   7   2       31.94       28.29      7.01 o 
  -7   7   2       12.75       20.09      5.17 o 
  -6   7   2       68.65       63.32     15.51 o 
  -5   7   2      561.46      558.55     28.56 o 
  -4   7   2        7.09       14.82      3.27 o 
  -3   7   2      131.90      114.87      5.52 o 
  -2   7   2      149.57      147.79      7.27 o 
  -1   7   2        5.06       11.97      3.53 o 
   0   7   2       72.21       46.78      3.69 o 
   1   7   2        0.05       10.95      2.13 o 
   2   7   2      762.22      801.69     19.07 o 
   3   7   2     2249.74     2396.03     49.89 o 
   4   7   2      254.94      216.33     12.31 o 
   5   7   2       50.23       28.85      3.99 o 
   6   7   2      714.57      797.16     47.45 o 
   7   7   2      129.40      125.42     19.66 o 
  -8   8   2       26.53       22.34      6.91 o 
  -7   8   2       83.67       78.01     10.53 o 
  -6   8   2      184.17      180.13     15.37 o 
  -5   8   2       25.98       18.34      4.87 o 
  -4   8   2       40.83       36.30      6.18 o 
  -3   8   2      347.96      296.40      9.06 o 
  -2   8   2      769.78      748.05     14.93 o 
  -1   8   2      221.96      209.24      6.78 o 
   0   8   2      200.16      230.79      6.58 o 
   1   8   2      974.38      862.53     19.52 o 
   2   8   2        4.78       20.29      2.75 o 
   3   8   2       78.43       90.62      9.22 o 
   4   8   2       73.53       69.50      5.94 o 
   5   8   2      619.91      664.88     28.60 o 
   6   8   2       23.25       21.57      7.33 o 
   7   8   2       11.36       25.72     11.48 o 
  -8   9   2        6.73       15.11      5.65 o 
  -7   9   2       54.54       52.42      8.69 o 
  -6   9   2       13.28       29.85      5.68 o 
  -5   9   2      139.43      133.47     18.89 o 
  -4   9   2       11.30       15.45      3.64 o 
  -3   9   2      365.13      355.06     10.75 o 
  -2   9   2      146.01      152.16      6.90 o 
  -1   9   2     3640.30     3843.64     61.09 o 
   0   9   2     3439.34     3848.73     39.56 o 
   1   9   2       75.93       79.16      5.60 o 
   2   9   2      145.22      149.49      9.63 o 
   3   9   2       76.00       71.16      4.65 o 
   4   9   2      344.70      339.23     22.64 o 
   5   9   2      490.75      514.73     21.90 o 
   6   9   2        9.41       26.90      9.17 o 
   7   9   2       35.81       37.63     11.10 o 
  -7  10   2      243.93      291.41     19.60 o 
  -6  10   2      378.03      405.31     40.58 o 
  -5  10   2        0.41       10.96      4.23 o 
  -4  10   2        0.06        6.51      4.02 o 
  -3  10   2       83.63       63.78      4.45 o 
  -2  10   2      100.06       66.11      5.78 o 
  -1  10   2      164.16      148.57      8.23 o 
   0  10   2      218.08      226.47      7.14 o 
   1  10   2      716.33      706.90     22.49 o 
   2  10   2       30.89       25.69      3.08 o 
   3  10   2        2.39        9.35      2.25 o 
   4  10   2      188.64      189.00     15.50 o 
   5  10   2        6.35        8.68      3.90 o 
   6  10   2      143.87      176.60     23.52 o 
   7  10   2        1.28       22.85      9.33 o 
  -7  11   2       76.82       61.75     11.81 o 
  -6  11   2       29.67       33.24      7.03 o 
  -5  11   2      690.19      742.70     43.04 o 
  -4  11   2       69.59       63.27      9.13 o 
  -3  11   2       55.20       38.40      3.71 o 
  -2  11   2       72.29       72.74      5.13 o 
  -1  11   2      395.84      413.56     12.84 o 
   0  11   2      209.48      178.12      9.81 o 
   1  11   2      164.03      129.90      8.13 o 
   2  11   2       93.54      105.93      9.66 o 
   3  11   2       53.87       42.70      3.75 o 
   4  11   2      238.93      213.90     16.25 o 
   5  11   2      119.96       99.73     15.44 o 
   6  11   2       18.27       27.84      9.89 o 
  -7  12   2       12.52       28.28      7.17 o 
  -6  12   2        0.43        9.41      4.39 o 
  -5  12   2      172.84      161.91     21.06 o 
  -4  12   2       23.04        9.80      6.20 o 
  -3  12   2       18.51       14.92      4.54 o 
  -2  12   2       19.03       17.63      3.95 o 
  -1  12   2       88.42       68.92      8.32 o 
   0  12   2       41.43       33.94      3.59 o 
   1  12   2       31.61       24.27      3.33 o 
   2  12   2      375.01      422.73     14.41 o 
   3  12   2       19.29       10.90      3.19 o 
   4  12   2      124.24      141.46      9.37 o 
   5  12   2        0.37        9.77      5.71 o 
   6  12   2       52.87       34.77      9.32 o 
  -6  13   2       64.16       35.19      7.32 o 
  -5  13   2        7.06        7.37      3.70 o 
  -4  13   2       31.01       18.53      9.07 o 
  -3  13   2       54.36       42.15      4.91 o 
  -2  13   2       16.03       13.23      4.28 o 
  -1  13   2       55.89       43.02      6.06 o 
   0  13   2      500.71      490.74     21.15 o 
   1  13   2      645.41      678.65     21.07 o 
   2  13   2        1.64       15.55      3.15 o 
   3  13   2       15.06       17.55      4.83 o 
   4  13   2        1.73       12.09      4.05 o 
   5  13   2       57.98       66.85     17.13 o 
   6  13   2        6.72       25.30      6.62 o 
  -6  14   2        2.37       22.61      8.12 o 
  -5  14   2        4.47       10.33      8.93 o 
  -4  14   2        0.38       23.05      9.85 o 
  -3  14   2       13.76       23.23      5.12 o 
  -2  14   2       65.02       47.23      6.39 o 
  -1  14   2        4.08       10.26      2.54 o 
   0  14   2      176.41      165.33     15.86 o 
   1  14   2     3226.95     3788.95     56.67 o 
   2  14   2       48.27       43.01      6.75 o 
   3  14   2        2.64        8.41      4.36 o 
   4  14   2       83.44       74.93     17.89 o 
   5  14   2        5.36       19.03      9.32 o 
  -6  15   2        8.45       19.65     14.75 o 
  -5  15   2        0.00        8.73      7.46 o 
  -4  15   2        0.69       26.09      8.42 o 
  -3  15   2       15.73       21.31      5.48 o 
  -2  15   2      326.88      322.13     12.24 o 
  -1  15   2        1.08        8.03      4.28 o 
   0  15   2       49.19       35.72      4.18 o 
   1  15   2      515.37      545.29     39.11 o 
   2  15   2       16.31       23.94      5.29 o 
   3  15   2       56.75       58.81     11.31 o 
   4  15   2        2.79       10.63      6.09 o 
   5  15   2        5.91       22.19      8.07 o 
  -5  16   2      146.34      141.31     15.32 o 
  -4  16   2       14.94       37.38     11.29 o 
  -3  16   2       63.73       42.85     10.66 o 
  -2  16   2       11.24       25.06      8.98 o 
  -1  16   2       29.25       37.57      8.49 o 
   0  16   2      113.69       86.97     18.21 o 
   1  16   2      145.65      120.31     17.36 o 
   2  16   2        1.57       16.55      4.47 o 
   3  16   2        0.10        9.77      4.44 o 
   4  16   2       32.09       36.42      8.90 o 
  -4  17   2        7.18       10.50      6.58 o 
  -3  17   2        5.79       23.33     11.37 o 
  -2  17   2       62.03       85.44     14.92 o 
  -1  17   2        3.39       22.29      6.82 o 
   0  17   2       99.63       63.06      8.92 o 
   1  17   2       31.01       31.74      6.39 o 
   2  17   2        0.09       15.44      4.91 o 
   3  17   2        0.85       15.91      5.85 o 
   4  17   2        1.75       23.27      9.57 o 
  -4  18   2       38.07       65.05     15.89 o 
  -3  18   2       10.41       18.33      7.51 o 
  -2  18   2        0.00       18.93      6.08 o 
  -1  18   2      216.59      294.54     21.52 o 
   0  18   2       75.76       58.60      9.01 o 
   1  18   2       13.09       17.19      5.81 o 
   2  18   2       26.95       22.43      7.24 o 
   3  18   2        0.63       27.99     16.29 o 
  -3  19   2        1.71       15.02      8.66 o 
  -2  19   2       77.31       80.99     13.85 o 
  -1  19   2      197.69      201.13     14.43 o 
   0  19   2       26.14       19.35      6.76 o 
   1  19   2       15.54       37.13     11.90 o 
   2  19   2        0.09       46.61     18.13 o 
  -1  20   2        0.30       19.51      8.14 o 
   0  20   2        2.03       15.52      7.16 o 
  -9   1   3        1.25       12.47      5.17 o 
  -8   1   3        7.02       18.15      4.95 o 
  -7   1   3       30.30       33.54      4.76 o 
  -6   1   3      167.22      164.68      9.32 o 
  -5   1   3       28.27       22.63      2.97 o 
  -4   1   3      273.35      255.67     22.48 o 
  -3   1   3      130.04      146.82      7.87 o 
  -2   1   3       36.08       25.42      4.42 o 
  -1   1   3       64.16       81.82      4.46 o 
   0   1   3      432.70      487.33     10.32 o 
   1   1   3      233.50      246.17      5.94 o 
   2   1   3     3810.38     4253.27     56.08 o 
   3   1   3     2409.38     2635.38     37.92 o 
   4   1   3       36.62       41.90      5.42 o 
   5   1   3       31.30       33.64      4.37 o 
   6   1   3        3.53       10.11      4.04 o 
   7   1   3        8.49        9.23      3.34 o 
   8   1   3        2.77       19.29      4.68 o 
  -9   2   3       54.10       28.35      9.02 o 
  -8   2   3        3.94       11.00      5.00 o 
  -7   2   3        1.88       19.06      4.17 o 
  -6   2   3       80.30       73.91     10.42 o 
  -5   2   3      720.44      763.91     27.04 o 
  -4   2   3      797.80      799.93     21.87 o 
  -3   2   3        3.17       15.35      4.17 o 
  -2   2   3      490.53      465.55      9.30 o 
  -1   2   3       86.66       87.82      3.45 o 
   0   2   3     2783.54     2816.30     24.92 o 
   1   2   3        0.17        4.36      2.25 o 
   2   2   3     3089.07     3212.00     41.86 o 
   3   2   3      190.55      197.35      8.03 o 
   4   2   3      389.07      366.78     12.09 o 
   5   2   3       84.60       67.69      8.01 o 
   6   2   3      270.66      293.61     16.11 o 
   7   2   3       16.85       16.95      3.45 o 
   8   2   3       26.16       22.39      8.12 o 
  -8   3   3        0.47       11.56      4.85 o 
  -7   3   3        1.95       18.72      3.33 o 
  -6   3   3      666.33      674.92     28.60 o 
  -5   3   3     1190.07     1210.52     41.98 o 
  -4   3   3     3797.12     4133.23     72.87 o 
  -3   3   3     1625.55     1634.86     28.46 o 
  -2   3   3     1874.79     1826.82     18.41 o 
  -1   3   3      369.71      369.77      7.55 o 
   0   3   3        0.08        3.83      2.98 o 
   1   3   3      418.87      370.65     10.57 o 
   2   3   3      321.93      288.62      9.94 o 
   3   3   3       99.45       88.66      4.17 o 
   4   3   3        4.93       14.30      2.45 o 
   5   3   3        0.07        6.63      2.75 o 
   6   3   3       11.70       12.62      3.11 o 
   7   3   3       38.84       23.20      6.25 o 
  -8   4   3       59.51       69.98      9.06 o 
  -7   4   3       72.81       53.62     15.59 o 
  -6   4   3       39.49       38.70      6.63 o 
  -5   4   3      167.54      171.60     12.44 o 
  -4   4   3     7122.90     6683.59    367.97 o 
  -3   4   3      504.61      529.24     10.85 o 
  -2   4   3     1355.62     1345.45     19.35 o 
  -1   4   3      617.95      558.90     11.59 o 
   0   4   3     2334.67     2469.18     21.86 o 
   1   4   3     1852.69     1993.49     36.12 o 
   2   4   3      135.88      133.32      6.80 o 
   3   4   3       17.62       18.80      2.39 o 
   4   4   3       75.21       59.94      6.21 o 
   5   4   3       44.33       35.90      6.49 o 
   6   4   3      156.35      124.43     15.60 o 
   7   4   3       65.91       28.35     14.21 o 
  -8   5   3       66.63       69.19     12.81 o 
  -7   5   3       32.01       36.53      6.87 o 
  -6   5   3       10.23       21.58      6.59 o 
  -5   5   3       36.92       32.26      6.03 o 
  -4   5   3     1576.40     1770.85     47.93 o 
  -3   5   3      356.23      377.68     11.43 o 
  -2   5   3      141.14      113.69      5.05 o 
  -1   5   3      676.20      660.32     13.52 o 
   0   5   3     1889.38     1882.79     17.93 o 
   1   5   3       61.53       42.45      8.71 o 
   2   5   3      791.39      786.88     18.29 o 
   3   5   3       38.43       33.34      2.77 o 
   4   5   3       50.07       40.06      4.73 o 
   5   5   3       30.92       23.37      7.00 o 
   6   5   3        0.23       11.49      4.67 o 
   7   5   3       95.91      106.53     14.33 o 
  -8   6   3        1.66       21.08      5.26 o 
  -7   6   3      298.21      355.55     23.59 o 
  -6   6   3       84.37       98.02     11.50 o 
  -5   6   3        1.87       21.00      5.03 o 
  -4   6   3      356.99      374.22     18.56 o 
  -3   6   3       36.66       28.06      2.92 o 
  -2   6   3     1067.48     1058.19     17.08 o 
  -1   6   3      370.02      317.90     18.25 o 
   0   6   3       14.40       31.61      6.60 o 
   1   6   3      371.80      421.85     12.24 o 
   2   6   3        0.08       13.03      2.80 o 
   3   6   3      165.05      126.38     10.19 o 
   4   6   3       61.15       47.84      9.81 o 
   5   6   3      158.44      200.42     14.59 o 
   6   6   3       46.35       40.38      7.74 o 
   7   6   3      198.56      150.17     33.71 o 
  -8   7   3        2.22       21.06      7.42 o 
  -7   7   3       38.91       31.74      5.60 o 
  -6   7   3      115.57       89.15     10.87 o 
  -5   7   3      226.56      220.25     18.88 o 
  -4   7   3       72.63       53.57      5.28 o 
  -3   7   3        4.54        8.75      2.07 o 
  -2   7   3        3.29        7.88      1.79 o 
  -1   7   3      886.31      961.84     17.81 o 
   0   7   3        1.94        9.22      3.28 o 
   1   7   3      443.18      446.72     11.37 o 
   2   7   3       27.28       21.62      2.67 o 
   3   7   3      161.49      137.10     12.22 o 
   4   7   3     3361.89     3602.30     71.61 o 
   5   7   3      732.61      764.56     43.66 o 
   6   7   3        3.34       22.51      7.23 o 
   7   7   3      196.33      160.54     20.48 o 
  -8   8   3       20.45       22.98      6.33 o 
  -7   8   3      309.63      351.23     23.15 o 
  -6   8   3      301.92      324.85     19.10 o 
  -5   8   3       41.66       30.07      7.40 o 
  -4   8   3       18.41       14.76      5.52 o 
  -3   8   3        8.26        8.95      2.62 o 
  -2   8   3        7.31       13.07      3.08 o 
  -1   8   3     1304.96     1258.40     32.16 o 
   0   8   3       19.63       22.50      3.26 o 
   1   8   3      131.58      106.11      6.87 o 
   2   8   3       28.62       34.93      6.56 o 
   3   8   3      159.24      121.40     10.46 o 
   4   8   3     2178.25     2189.93     78.91 o 
   5   8   3       67.02       55.02      5.97 o 
   6   8   3       54.02       57.71     11.83 o 
   7   8   3      136.89      101.14     20.30 o 
  -8   9   3        2.77       21.39      4.68 o 
  -7   9   3        0.23       13.34      8.19 o 
  -6   9   3        0.09       14.95      5.47 o 
  -5   9   3       56.94       36.84      7.30 o 
  -4   9   3      163.59      173.06      9.94 o 
  -3   9   3       83.98       54.39      5.54 o 
  -2   9   3     1231.10     1302.16     32.48 o 
  -1   9   3     1215.61     1238.38     28.68 o 
   0   9   3     1142.57     1200.80     22.49 o 
   1   9   3      371.31      334.22     14.08 o 
   2   9   3     2234.04     2265.87     66.26 o 
   3   9   3      127.50       94.14      7.11 o 
   4   9   3      175.64      161.67     14.57 o 
   5   9   3      198.20      165.23     11.59 o 
   6   9   3       24.72       26.11      8.18 o 
   7   9   3      172.67      129.14     26.30 o 
  -7  10   3       10.76       16.91      6.02 o 
  -6  10   3      124.09      130.13     19.04 o 
  -5  10   3        0.97       15.24      5.52 o 
  -4  10   3       73.34       42.92      5.79 o 
  -3  10   3       16.28       11.94      2.90 o 
  -2  10   3     1551.87     1642.66     44.81 o 
  -1  10   3     2447.09     2495.65     54.53 o 
   0  10   3      150.07      170.71     11.16 o 
   1  10   3      774.19      792.79     19.84 o 
   2  10   3      245.06      262.11     10.06 o 
   3  10   3      103.89       79.95      6.96 o 
   4  10   3       43.75       37.79      6.53 o 
   5  10   3        8.29       11.08      6.33 o 
   6  10   3        0.27       18.45      6.58 o 
  -7  11   3        0.08        7.47      5.33 o 
  -6  11   3      105.10       54.88     15.06 o 
  -5  11   3      213.97      169.66     17.76 o 
  -3  11   3      364.18      353.76      9.87 o 
  -2  11   3      247.54      245.16     12.95 o 
  -1  11   3     1900.70     1971.80     54.71 o 
   0  11   3      351.14      331.17     12.37 o 
   1  11   3      598.22      613.66     18.40 o 
   2  11   3      203.94      182.55     10.48 o 
   3  11   3       25.81       15.93      6.14 o 
   4  11   3      203.49      195.26     13.49 o 
   5  11   3       33.83       13.80      7.66 o 
   6  11   3      141.76      132.66     17.48 o 
  -7  12   3      143.69       83.92     35.17 o 
  -6  12   3        7.06       10.92      5.57 o 
  -5  12   3       58.97       29.84      8.63 o 
  -4  12   3       36.75       22.61      5.38 o 
  -3  12   3        0.77        4.02      3.98 o 
  -2  12   3        0.07       14.49      3.68 o 
  -1  12   3       56.47       41.28      5.60 o 
   0  12   3        1.12        9.59      2.19 o 
   1  12   3      161.69      149.22     10.28 o 
   2  12   3      400.75      413.88     22.10 o 
   3  12   3        6.28        8.97      3.24 o 
   4  12   3        8.70       15.38      4.41 o 
   5  12   3        6.22       26.20      7.76 o 
   6  12   3        8.77       18.42      7.24 o 
  -6  13   3        5.94       24.90      6.93 o 
  -5  13   3      312.93      372.11     37.14 o 
  -4  13   3      393.02      409.73     24.21 o 
  -3  13   3       93.61       74.73      8.10 o 
  -2  13   3       83.29       81.24      9.23 o 
  -1  13   3      190.35      147.16     12.59 o 
   0  13   3      406.70      398.70     16.91 o 
   1  13   3     1109.26     1170.80     25.52 o 
   2  13   3      335.05      312.45     17.54 o 
   3  13   3        0.40       13.08      3.33 o 
   4  13   3      112.05      113.77     13.25 o 
   5  13   3      172.17      165.32     18.70 o 
  -6  14   3      146.53      117.66     17.67 o 
  -5  14   3      170.15      201.80     21.82 o 
  -4  14   3       26.06       13.86      8.90 o 
  -3  14   3      103.77       87.04     11.37 o 
  -2  14   3      145.60      170.55     13.96 o 
  -1  14   3      377.96      380.39     17.16 o 
   0  14   3      113.18       83.09      9.83 o 
   1  14   3      209.26      192.14      9.41 o 
   2  14   3        4.99       16.02      3.89 o 
   3  14   3       27.38       33.70      6.20 o 
   4  14   3       88.81       78.74     11.15 o 
   5  14   3       49.06       34.94     18.26 o 
  -6  15   3       12.21       23.14      8.25 o 
  -5  15   3      285.30      348.50     24.65 o 
  -4  15   3      316.50      345.97     23.12 o 
  -3  15   3        2.76       18.80      6.88 o 
  -2  15   3        0.49        8.47      4.84 o 
  -1  15   3       99.25       83.24     10.54 o 
   0  15   3       17.20       17.80      7.06 o 
   1  15   3      214.32      236.01     11.42 o 
   2  15   3      126.65      124.18     18.34 o 
   3  15   3      148.12      143.69     10.85 o 
   4  15   3       45.29       37.58     10.74 o 
   5  15   3       24.37       30.21      9.42 o 
  -5  16   3      125.11      135.90     23.95 o 
  -4  16   3       18.27       29.01     12.37 o 
  -3  16   3       56.70       41.34     10.59 o 
  -2  16   3      169.39      174.58     14.15 o 
  -1  16   3      316.74      375.35     20.61 o 
   0  16   3      566.62      621.42     30.58 o 
   1  16   3        0.03       11.90      3.45 o 
   2  16   3       38.29       40.74      7.19 o 
   3  16   3       96.04       86.45     13.76 o 
   4  16   3       31.06       41.29      8.79 o 
  -4  17   3       72.23       93.19     20.66 o 
  -3  17   3       54.80       60.95     14.14 o 
  -2  17   3        0.02       19.46      6.36 o 
  -1  17   3        0.33       12.26      5.39 o 
   0  17   3       53.37       59.94     17.15 o 
   1  17   3      660.24      901.00     49.61 o 
   2  17   3       49.89       44.96      8.53 o 
   3  17   3       90.87       82.88     14.01 o 
  -4  18   3        0.25       16.67      8.79 o 
  -3  18   3      186.00      213.11     31.39 o 
  -2  18   3      199.96      214.76     14.91 o 
  -1  18   3        9.66       13.54      6.02 o 
   0  18   3       21.94       37.78      8.19 o 
   1  18   3        0.01       14.26      6.13 o 
   2  18   3      185.84      171.25     18.34 o 
   3  18   3      118.35      135.16     24.93 o 
  -3  19   3        1.01       23.91      9.92 o 
  -2  19   3        1.82       19.57     10.12 o 
  -1  19   3       32.29       31.69      8.65 o 
   0  19   3      228.99      236.43     18.36 o 
   1  19   3      116.32      103.50     16.21 o 
   2  19   3       16.45       23.61     12.43 o 
  -9   0   4       73.96       46.54     24.65 o 
  -8   0   4       35.04       37.19      8.99 o 
  -7   0   4      512.82      532.46     49.79 o 
  -6   0   4      125.61      124.64     14.69 o 
  -5   0   4      471.46      455.60     29.22 o 
  -4   0   4       69.57       61.35     13.32 o 
  -3   0   4      166.09      162.72     10.50 o 
  -2   0   4       77.90       72.83      8.33 o 
  -1   0   4     8498.70     8352.50     88.83 o 
   0   0   4      484.73      517.46     15.03 o 
   1   0   4       55.75       39.69      4.62 o 
   2   0   4     5496.24     6085.30    101.82 o 
   3   0   4     1814.79     1936.09     46.94 o 
   4   0   4      437.11      435.37     35.98 o 
   5   0   4      360.53      317.92     30.09 o 
   6   0   4        2.06       15.66      4.19 o 
   7   0   4        0.03       10.71      4.76 o 
  -9   1   4       47.17       43.71      8.97 o 
  -8   1   4      121.15      131.19     14.13 o 
  -7   1   4      272.59      308.16     15.08 o 
  -6   1   4      134.08      130.42     12.14 o 
  -5   1   4        5.08       12.67      3.04 o 
  -4   1   4      360.11      370.20     43.11 o 
  -3   1   4     2579.95     2435.06     42.11 o 
  -2   1   4     1490.02     1425.28     22.80 o 
  -1   1   4     1639.93     1495.69     15.35 o 
   0   1   4     2640.48     2486.06     23.30 o 
   1   1   4     2910.27     2768.21     34.51 o 
   2   1   4        4.44       13.75      4.00 o 
   3   1   4      225.21      179.59      6.00 o 
   4   1   4      456.69      412.06     20.32 o 
   5   1   4       72.01       62.53      7.71 o 
   6   1   4       86.33      119.86     12.92 o 
   7   1   4       14.32       10.11      3.41 o 
  -9   2   4       17.71       21.46      5.64 o 
  -8   2   4        1.33       12.25      4.44 o 
  -7   2   4        1.06       16.23      3.71 o 
  -6   2   4      108.59       98.84      9.92 o 
  -5   2   4     1254.09     1338.91     40.22 o 
  -4   2   4     1865.24     1986.42     38.01 o 
  -3   2   4      231.07      219.04     12.64 o 
  -2   2   4        0.14       11.17      2.98 o 
  -1   2   4     1190.99     1176.71     18.97 o 
   0   2   4      363.71      329.15     10.64 o 
   1   2   4      119.68      156.32      6.27 o 
   2   2   4       28.98       29.85      2.98 o 
   3   2   4     2311.99     2346.06     45.64 o 
   4   2   4      547.35      511.54     15.87 o 
   5   2   4      352.05      313.58     24.51 o 
   6   2   4        5.22        8.68      3.36 o 
   7   2   4      261.30      256.42     32.75 o 
  -8   3   4       50.52       50.39     12.55 o 
  -7   3   4      198.14       36.93     75.69 o 
  -6   3   4      273.91      274.81     12.04 o 
  -5   3   4      756.36      742.09     26.78 o 
  -4   3   4     4965.49     5266.89     86.85 o 
  -3   3   4      502.28      443.59     32.69 o 
  -2   3   4      369.21      386.60     10.00 o 
  -1   3   4      547.51      482.08      9.00 o 
   0   3   4      131.90      116.96      4.26 o 
   1   3   4     9449.01    10172.46    120.32 o 
   2   3   4       43.13       34.17      2.96 o 
   3   3   4      352.37      371.18     13.82 o 
   4   3   4      155.85      142.88      9.88 o 
   5   3   4      298.37      301.70     17.53 o 
   6   3   4      139.13      141.78     17.10 o 
   7   3   4      113.26      101.68     19.86 o 
  -8   4   4        0.74       12.77      7.00 o 
  -7   4   4        8.20       24.39      5.02 o 
  -6   4   4      208.26      226.33      8.59 o 
  -5   4   4     1164.58     1274.18     48.21 o 
  -4   4   4     1262.08     1276.66     26.71 o 
  -3   4   4      282.43      278.35      8.19 o 
  -2   4   4       86.10       59.65      5.82 o 
  -1   4   4      536.81      516.04      9.60 o 
   0   4   4      443.61      506.92      9.10 o 
   1   4   4     1856.96     2043.59     30.46 o 
   2   4   4        0.85        6.18      2.70 o 
   3   4   4      648.71      648.94     16.85 o 
   4   4   4      401.54      444.69     14.28 o 
   5   4   4      334.23      314.63     26.06 o 
   6   4   4        9.61        5.85      5.56 o 
   7   4   4      371.65      366.06     30.45 o 
  -8   5   4       30.68       53.20     11.21 o 
  -7   5   4      287.43      347.51     21.20 o 
  -6   5   4      614.95      563.20     37.58 o 
  -5   5   4      571.05      562.88     19.47 o 
  -4   5   4       77.06       52.85      4.32 o 
  -3   5   4     2252.20     2342.87     34.91 o 
  -2   5   4        0.72        9.97      4.83 o 
  -1   5   4     1129.37     1083.01     16.08 o 
   0   5   4     1575.52     1668.65     26.77 o 
   1   5   4     3739.21     3950.33     57.12 o 
   2   5   4      391.33      392.48     11.95 o 
   3   5   4      276.77      287.93     14.14 o 
   4   5   4      293.45      262.63     10.90 o 
   5   5   4      298.28      288.80     17.63 o 
   6   5   4      152.47      151.97     16.98 o 
   7   5   4       59.39       90.35     21.03 o 
  -8   6   4       11.95       34.06      7.97 o 
  -7   6   4       13.87       21.67      6.31 o 
  -6   6   4      149.12      164.35     16.38 o 
  -5   6   4     1506.43     1722.11     31.25 o 
  -4   6   4      334.03      283.47      9.48 o 
  -3   6   4      961.68     1006.58     27.32 o 
  -2   6   4      470.09      388.03     11.59 o 
  -1   6   4     1934.40     1750.53     28.02 o 
   0   6   4     3484.74     3981.25     53.81 o 
   1   6   4      625.32      682.24     21.80 o 
   2   6   4       62.89       68.32      5.79 o 
   3   6   4      165.21      137.43      8.92 o 
   4   6   4        8.16       12.36      2.51 o 
   5   6   4       13.45       20.62      8.75 o 
   6   6   4       69.75       72.54     13.22 o 
   7   6   4       24.69       32.55      9.70 o 
  -8   7   4       45.40       34.08      6.62 o 
  -7   7   4      164.10      190.35     23.63 o 
  -6   7   4       56.58       36.32      6.49 o 
  -5   7   4        3.56       16.77      5.51 o 
  -4   7   4      147.95      110.99      9.92 o 
  -3   7   4     1492.60     1534.83     32.29 o 
  -2   7   4      303.79      290.68     12.49 o 
  -1   7   4      310.36      268.27      7.87 o 
   0   7   4      425.84      487.75     15.48 o 
   1   7   4      198.84      145.90      8.65 o 
   2   7   4      175.12      183.44     13.09 o 
   3   7   4        4.93       17.60      3.82 o 
   4   7   4      663.47      755.40     27.72 o 
   5   7   4       23.71       24.44      3.73 o 
   6   7   4       83.76       72.19     20.43 o 
   7   7   4      437.05      498.92     84.13 o 
  -8   8   4        0.38       13.92      4.83 o 
  -7   8   4        1.30       18.59      6.23 o 
  -6   8   4       11.44       12.07      4.04 o 
  -5   8   4       58.81       45.44      9.09 o 
  -4   8   4       20.19       13.23      4.90 o 
  -3   8   4      103.47      116.66      7.83 o 
  -2   8   4       99.58       78.54      6.80 o 
  -1   8   4      963.33      918.09     20.43 o 
   0   8   4       53.23       51.66      3.34 o 
   1   8   4      322.10      364.95     13.09 o 
   2   8   4      242.87      219.39     13.24 o 
   3   8   4      468.01      449.72     17.75 o 
   4   8   4      539.26      584.80     24.97 o 
   5   8   4        2.89       13.31      3.70 o 
   6   8   4       29.75       27.46      6.99 o 
   7   8   4      448.25      375.65     51.57 o 
  -8   9   4      173.34      200.98     25.54 o 
  -7   9   4      177.63      178.04     17.39 o 
  -6   9   4        2.60       11.09      5.16 o 
  -5   9   4       10.90       22.44      4.17 o 
  -4   9   4      103.11       86.88      6.94 o 
  -3   9   4      248.48      238.08     11.19 o 
  -2   9   4        9.13       18.37      5.42 o 
  -1   9   4        3.90       10.84      2.97 o 
   0   9   4       33.92       30.77      3.52 o 
   1   9   4     1645.06     1641.63     40.50 o 
   2   9   4       20.19       22.38      3.43 o 
   3   9   4       24.41       26.66      6.22 o 
   4   9   4       35.64       29.40      6.25 o 
   5   9   4      101.46       74.62     10.15 o 
   6   9   4       96.24       74.29     12.24 o 
  -7  10   4      125.37       98.53     28.91 o 
  -6  10   4       18.24       28.17      6.00 o 
  -5  10   4       40.58       27.40      5.32 o 
  -4  10   4       21.49       14.55      1.98 o 
  -3  10   4      285.71      265.95     15.21 o 
  -2  10   4      287.29      257.94     13.48 o 
  -1  10   4       44.32       30.70      5.43 o 
   0  10   4       81.64       68.65      4.56 o 
   1  10   4      228.83      227.62     10.24 o 
   2  10   4      792.27      740.04     24.21 o 
   3  10   4     2289.69     2588.44     57.44 o 
   4  10   4        1.86       15.44      4.00 o 
   5  10   4       71.44       66.22     20.00 o 
   6  10   4       93.86       97.51     13.56 o 
  -7  11   4        1.30        9.54      5.44 o 
  -6  11   4       33.91       27.76      5.64 o 
  -5  11   4       15.32       26.87     10.39 o 
  -4  11   4       94.10       84.34     10.66 o 
  -2  11   4      275.28      268.43     18.21 o 
  -1  11   4      290.20      282.52     21.62 o 
   0  11   4      121.45      105.88      8.17 o 
   1  11   4       12.84       11.67      2.91 o 
   2  11   4      181.18      158.00      9.82 o 
   3  11   4      347.99      279.19     25.77 o 
   4  11   4       27.44       15.51      7.03 o 
   5  11   4      172.73      192.82     19.60 o 
   6  11   4       25.51       25.18      7.38 o 
  -7  12   4        2.49       43.05     12.93 o 
  -6  12   4        2.40       22.95      5.74 o 
  -5  12   4       22.97       13.14      4.72 o 
  -4  12   4      157.42      131.21     11.88 o 
  -3  12   4        1.44       21.34      4.49 o 
  -2  12   4      547.85      547.50     28.84 o 
  -1  12   4     2054.32     2051.79     56.36 o 
   0  12   4        0.97       11.96      5.72 o 
   1  12   4      211.64      182.53      9.56 o 
   2  12   4       62.77       33.81      6.87 o 
   3  12   4       93.76       87.53      9.34 o 
   4  12   4       21.04       23.18      5.63 o 
   5  12   4        0.17       12.81      7.32 o 
  -6  13   4        0.57       24.07      7.91 o 
  -5  13   4      109.36       36.22     20.20 o 
  -4  13   4       31.26       21.89      4.02 o 
  -3  13   4      487.58      486.87     29.79 o 
  -2  13   4      294.61      270.99     17.02 o 
  -1  13   4     2058.64     2213.28     98.32 o 
   0  13   4        7.50        8.35      3.92 o 
   1  13   4       31.88       23.50      4.31 o 
   2  13   4       26.61       17.26      5.32 o 
   3  13   4      256.28      251.99     16.03 o 
   4  13   4        3.90        9.77      6.66 o 
   5  13   4        0.07       12.18      7.69 o 
  -6  14   4       17.57       23.41      8.45 o 
  -5  14   4      103.30       79.27     22.30 o 
  -4  14   4       25.69       28.48      8.27 o 
  -3  14   4       20.61       28.23      6.43 o 
  -2  14   4       66.10       50.26     11.39 o 
  -1  14   4      182.66      193.49     17.58 o 
   0  14   4        0.75        2.76      3.84 o 
   1  14   4        0.08       14.64      5.50 o 
   2  14   4       19.79       16.74      5.87 o 
   3  14   4       26.91       25.66      5.57 o 
   4  14   4        1.65       19.07      8.03 o 
   5  14   4       22.15       33.32      8.05 o 
  -6  15   4        0.65       32.76     12.63 o 
  -5  15   4       15.53       32.05      8.69 o 
  -4  15   4        2.62        9.05      6.20 o 
  -3  15   4       89.11       89.73     12.53 o 
  -2  15   4       11.11       13.72      5.53 o 
  -1  15   4        6.21       16.84      6.08 o 
   0  15   4        7.32       18.46      5.40 o 
   1  15   4        0.00       14.04      7.22 o 
   2  15   4        3.90       14.84      5.52 o 
   3  15   4        8.25       15.23      7.13 o 
   4  15   4        7.00        8.54      6.01 o 
  -5  16   4        2.91       19.37     14.57 o 
  -4  16   4        3.42       19.62      6.47 o 
  -3  16   4       13.86       10.76      6.37 o 
  -2  16   4       53.86       30.99      8.18 o 
  -1  16   4      212.32      217.98     18.29 o 
   0  16   4       25.73       18.36      7.32 o 
   1  16   4       40.42       45.39      9.55 o 
   2  16   4        0.28       16.51      9.04 o 
   3  16   4        0.26       14.14      7.35 o 
   4  16   4      228.35      275.12     43.96 o 
  -4  17   4       11.13       16.96      7.35 o 
  -3  17   4       50.04       43.00     16.81 o 
  -2  17   4       97.93       97.86     17.42 o 
  -1  17   4       32.60       31.97      9.79 o 
   0  17   4        3.74       16.66      7.85 o 
   1  17   4       24.77       26.81      9.39 o 
   2  17   4        4.08       13.12      6.54 o 
   3  17   4        1.07       15.69      8.16 o 
  -3  18   4      153.15      200.47     31.54 o 
  -2  18   4       57.50       43.17      8.90 o 
  -1  18   4       81.52       81.98     12.45 o 
   0  18   4        2.59       13.97      7.59 o 
   1  18   4        9.65       30.33      9.20 o 
   2  18   4        1.17       17.41      6.31 o 
  -2  19   4        8.96       11.63      8.01 o 
  -1  19   4        0.05       10.31      7.54 o 
   0  19   4       88.52       62.48     15.95 o 
   1  19   4       32.25       20.97      8.15 o 
  -9   1   5        0.23       23.47      8.21 o 
  -8   1   5      264.92      263.50     21.99 o 
  -7   1   5       61.40       54.19      7.38 o 
  -6   1   5        0.03        7.82      2.41 o 
  -5   1   5       38.30       26.43      6.17 o 
  -4   1   5      103.14       83.89      4.30 o 
  -3   1   5        1.53       14.80      2.50 o 
  -2   1   5      271.49      295.27     10.39 o 
  -1   1   5       85.80       49.24      3.56 o 
   0   1   5      492.90      549.18     10.84 o 
   1   1   5      571.93      599.61     13.41 o 
   2   1   5      135.22       97.91      6.89 o 
   3   1   5       40.75       28.09      4.73 o 
   4   1   5       78.42       59.95      6.06 o 
   5   1   5       36.70       36.08      5.99 o 
   6   1   5       42.62       23.59      4.18 o 
   7   1   5      325.77      284.27     37.84 o 
  -9   2   5        4.80       14.08      5.70 o 
  -8   2   5       52.57       50.87      7.53 o 
  -7   2   5      286.91      307.39     15.57 o 
  -6   2   5       37.56       30.84      5.76 o 
  -5   2   5       80.11       52.26      4.67 o 
  -4   2   5       25.47       22.03      2.85 o 
  -3   2   5      600.51      546.26     18.48 o 
  -2   2   5       51.89       48.11      3.43 o 
  -1   2   5      960.79     1047.12     16.75 o 
   0   2   5     2787.92     2904.14     40.30 o 
   1   2   5      983.35     1024.90     15.80 o 
   2   2   5      167.61      158.26      5.58 o 
   3   2   5       73.77       68.62      7.07 o 
   4   2   5       13.13       15.12      4.92 o 
   5   2   5        1.06        6.66      3.78 o 
   6   2   5       54.59       41.93      8.51 o 
   7   2   5        0.14       20.01      6.78 o 
  -8   3   5       20.64       25.65      5.29 o 
  -7   3   5        0.30       13.01      3.68 o 
  -6   3   5       41.75       30.85      4.57 o 
  -5   3   5       25.34       21.33      3.03 o 
  -4   3   5      498.77      489.25     15.52 o 
  -3   3   5      351.95      340.05      9.14 o 
  -2   3   5      637.57      670.04     12.49 o 
  -1   3   5      783.60      884.01     14.57 o 
   0   3   5     4945.19     5391.94     64.21 o 
   1   3   5      446.10      469.39     12.92 o 
   2   3   5      335.64      335.13     12.79 o 
   3   3   5       15.05       18.84      3.06 o 
   4   3   5      351.49      362.53     15.31 o 
   5   3   5       12.91       16.26      3.62 o 
   6   3   5       64.96       36.56      7.15 o 
   7   3   5        1.33       20.20      7.20 o 
  -8   4   5       20.48       29.29      6.45 o 
  -7   4   5        0.01       23.70      7.76 o 
  -6   4   5     1349.47     1389.35     62.09 o 
  -5   4   5      236.98      183.91     12.51 o 
  -4   4   5      597.02      589.81     22.03 o 
  -3   4   5       13.88       13.43      2.16 o 
  -2   4   5       87.78      109.79      6.81 o 
  -1   4   5     1055.56     1177.20     18.66 o 
   0   4   5      270.54      260.86      9.24 o 
   1   4   5        6.27        7.67      3.09 o 
   2   4   5      148.89      134.97      6.20 o 
   3   4   5      207.28      181.87      8.09 o 
   4   4   5       53.51       38.58      4.21 o 
   5   4   5      481.01      480.94     27.15 o 
   6   4   5       30.59       17.81      5.35 o 
   7   4   5        1.36       25.95      7.83 o 
  -8   5   5       38.20       31.65      6.51 o 
  -7   5   5       10.23       24.45      6.71 o 
  -6   5   5     2086.51     2348.28     47.83 o 
  -5   5   5      366.03      361.50     13.01 o 
  -4   5   5      177.07      174.64     15.49 o 
  -3   5   5      289.70      268.12      9.66 o 
  -2   5   5       45.16       31.50      4.03 o 
  -1   5   5      869.43     1010.62     18.16 o 
   0   5   5       51.99       46.04      3.73 o 
   1   5   5      154.20      149.03      9.19 o 
   2   5   5      306.12      252.18     10.62 o 
   3   5   5       67.26       51.03      7.97 o 
   4   5   5        0.65       12.84      6.11 o 
   5   5   5      574.60      628.51     22.56 o 
   6   5   5        1.81       13.12      7.02 o 
   7   5   5        9.60       14.81      7.08 o 
  -8   6   5        1.76       22.88      6.53 o 
  -7   6   5       12.37       23.18      6.62 o 
  -6   6   5      982.25     1037.52     56.30 o 
  -5   6   5        0.77        6.89      2.76 o 
  -4   6   5       12.24       17.20      2.75 o 
  -3   6   5       13.17       17.17      2.51 o 
  -2   6   5      528.83      497.57     11.65 o 
  -1   6   5      181.67      180.77      7.75 o 
   0   6   5      272.33      200.09      6.73 o 
   1   6   5      805.58      761.45     17.85 o 
   2   6   5        0.01        8.03      3.77 o 
   3   6   5      164.82      158.24     11.42 o 
   4   6   5        8.10       15.91      5.41 o 
   5   6   5      252.68      232.77     17.83 o 
   6   6   5       92.12       48.37     10.63 o 
  -8   7   5      134.90       91.50     11.52 o 
  -7   7   5       26.03       21.64      6.24 o 
  -6   7   5      235.69      209.03     16.34 o 
  -5   7   5      330.68      323.18     23.69 o 
  -4   7   5        0.89        8.26      2.41 o 
  -3   7   5      571.60      507.77     14.10 o 
  -2   7   5     1542.74     1537.90     31.51 o 
  -1   7   5      230.19      215.22      7.92 o 
   0   7   5      131.94      147.22      7.06 o 
   1   7   5      217.03      193.83     10.14 o 
   2   7   5      198.35      199.37     10.54 o 
   3   7   5        5.63       16.05      4.71 o 
   4   7   5       49.42       42.19      6.13 o 
   5   7   5     1181.31     1306.80     84.15 o 
   6   7   5       20.68       23.01      8.75 o 
  -8   8   5       11.54       26.28     10.54 o 
  -7   8   5       15.37       21.64      6.86 o 
  -6   8   5       16.33       13.61      8.40 o 
  -5   8   5       15.38       21.40      6.71 o 
  -4   8   5       83.67       66.98      7.82 o 
  -3   8   5       57.47       39.13      3.37 o 
  -2   8   5       26.88       20.90      4.32 o 
  -1   8   5        9.57       20.03      3.15 o 
   0   8   5      639.81      640.31     17.23 o 
   1   8   5      364.64      358.30     18.29 o 
   2   8   5     2320.23     2494.81     33.77 o 
   3   8   5     1141.74     1191.55     31.26 o 
   4   8   5      103.45       92.11     12.03 o 
   5   8   5      588.48      688.03     42.28 o 
   6   8   5      303.90      305.72     26.93 o 
  -8   9   5      116.56       97.04     14.96 o 
  -7   9   5        0.44       22.85      9.34 o 
  -6   9   5       34.50       28.64      5.02 o 
  -5   9   5       97.33       85.46      8.86 o 
  -4   9   5       10.97       12.11      3.22 o 
  -3   9   5     2536.05     2765.91     70.39 o 
  -2   9   5      447.10      434.98     23.53 o 
  -1   9   5       83.80       86.29      8.82 o 
   0   9   5       45.92       36.36      4.84 o 
   1   9   5        2.19        7.43      2.79 o 
   2   9   5     1954.94     2127.26     36.10 o 
   3   9   5      258.11      288.83     22.85 o 
   4   9   5      218.52      211.45     13.48 o 
   5   9   5       30.28       34.26      6.01 o 
   6   9   5        1.28       27.82      9.07 o 
  -7  10   5       48.47       58.53     10.92 o 
  -6  10   5       96.49       89.05     17.77 o 
  -5  10   5      122.82      112.68     10.91 o 
  -4  10   5      282.62      265.77     13.01 o 
  -3  10   5     2017.86     2207.50     36.94 o 
  -2  10   5      305.26      276.78     11.73 o 
  -1  10   5       35.49       33.05      4.59 o 
   0  10   5      944.92      874.76     28.95 o 
   1  10   5     1130.91     1170.39     16.70 o 
   2  10   5     1253.74     1367.99     35.47 o 
   3  10   5      118.89      103.70     11.07 o 
   4  10   5      177.95      170.89     16.48 o 
   5  10   5       54.41       36.96      8.59 o 
   6  10   5       65.19       54.56     10.44 o 
  -7  11   5       68.82       61.01     13.45 o 
  -6  11   5      166.99      115.53     16.33 o 
  -5  11   5       34.45       41.82      6.54 o 
  -4  11   5      230.10      206.49     10.15 o 
  -3  11   5       77.98       44.09      6.09 o 
  -2  11   5      399.67      427.60     15.05 o 
  -1  11   5       15.80       19.09      5.01 o 
   0  11   5        3.60       10.68      1.89 o 
   1  11   5       23.13       15.26      3.61 o 
   2  11   5      138.24      136.73     12.89 o 
   3  11   5      871.28     1030.97     54.68 o 
   4  11   5       77.53       42.99      8.11 o 
   5  11   5      123.26      121.72     34.82 o 
  -7  12   5        2.80       26.35     11.70 o 
  -6  12   5       93.04       76.77     18.84 o 
  -5  12   5      349.89      401.15     37.44 o 
  -4  12   5      403.94      418.08     40.49 o 
  -3  12   5      686.60      729.46     30.12 o 
  -2  12   5        4.73       14.35      4.82 o 
  -1  12   5       94.38       77.07      7.76 o 
   0  12   5      283.91      254.69     12.18 o 
   1  12   5      765.65      760.54     18.03 o 
   2  12   5       94.68       89.11      8.50 o 
   3  12   5      297.01      250.54     19.46 o 
   4  12   5      263.42      337.40     28.19 o 
   5  12   5       57.74       71.81     11.63 o 
  -6  13   5       44.14       61.49     11.01 o 
  -5  13   5       64.66       52.86     11.21 o 
  -4  13   5       45.54       33.73      5.82 o 
  -3  13   5      589.44      622.22     27.92 o 
  -2  13   5       64.67       63.67     17.18 o 
  -1  13   5      145.87      140.58     13.90 o 
   0  13   5        1.61        4.36      3.00 o 
   1  13   5       57.37       37.23      8.37 o 
   2  13   5       19.56       19.73      6.01 o 
   3  13   5        0.50        8.01      4.02 o 
   4  13   5        9.07       23.05      6.75 o 
   5  13   5       26.07       31.06     14.00 o 
  -6  14   5      106.08      107.16     16.73 o 
  -5  14   5        5.28       24.48      7.50 o 
  -4  14   5        1.96       10.89      6.77 o 
  -3  14   5      101.60       90.52     10.26 o 
  -2  14   5       29.28       37.68     13.12 o 
  -1  14   5      317.09      384.14     44.62 o 
   0  14   5      511.99      488.89     23.27 o 
   1  14   5       95.03       88.32     12.55 o 
   2  14   5        0.33       18.86      4.89 o 
   3  14   5       24.70       27.47      6.57 o 
   4  14   5       17.26       29.12      9.11 o 
  -5  15   5      138.86      158.89     21.24 o 
  -4  15   5       25.24       26.06      7.02 o 
  -3  15   5      138.09      154.11     18.98 o 
  -2  15   5      397.45      395.86     37.92 o 
  -1  15   5      149.77      172.30     21.24 o 
   0  15   5       23.89       15.93      5.66 o 
   1  15   5        9.90       20.19     10.13 o 
   2  15   5       95.64       85.32     11.21 o 
   3  15   5      170.18      155.73     16.53 o 
   4  15   5       13.85       28.12      9.83 o 
  -5  16   5      106.88      106.85     19.25 o 
  -4  16   5       77.74       95.89     14.72 o 
  -3  16   5       30.35       26.51      7.11 o 
  -2  16   5        2.84       13.37      4.68 o 
  -1  16   5      186.14      164.17     17.08 o 
   0  16   5      135.38      122.21     12.65 o 
   1  16   5        3.53       11.08      5.09 o 
   2  16   5        2.59       10.99      5.73 o 
   3  16   5       81.15       83.55     23.16 o 
  -4  17   5       58.89       52.69      9.84 o 
  -3  17   5      136.27      122.98     15.56 o 
  -2  17   5      478.56      587.34     84.92 o 
  -1  17   5      188.51      196.17     25.72 o 
   0  17   5        0.02       25.21      8.41 o 
   1  17   5       50.55       46.43      9.36 o 
   2  17   5       30.30       36.93      8.89 o 
  -3  18   5      127.40      109.65     21.82 o 
  -2  18   5       13.73       18.84      6.09 o 
  -1  18   5      209.18      245.99     31.00 o 
   0  18   5       77.11       71.96     23.46 o 
   1  18   5       31.36       58.79     12.99 o 
  -1  19   5      120.65       97.05     20.94 o 
   0  19   5       25.32       27.46      9.85 o 
  -9   0   6      155.49      116.22     28.38 o 
  -8   0   6       25.51       39.62     16.18 o 
  -7   0   6      232.08      235.14     17.91 o 
  -6   0   6       36.19       29.57      7.54 o 
  -5   0   6        2.33       16.12      4.41 o 
  -4   0   6     1114.99     1122.08     49.13 o 
  -3   0   6     1480.29     1614.96     67.89 o 
  -2   0   6      165.89      166.73      8.65 o 
  -1   0   6       18.74       21.31      4.43 o 
   0   0   6      864.25      846.70     20.25 o 
   1   0   6     1120.70     1089.17     29.63 o 
   2   0   6     1195.21     1186.58     40.68 o 
   3   0   6      984.47      985.10     39.61 o 
   4   0   6       63.04       59.63      9.05 o 
   5   0   6      224.49      344.89     78.53 o 
   6   0   6       42.59       36.77      7.92 o 
  -8   1   6       12.76       21.06      6.99 o 
  -7   1   6       55.27       54.20      7.40 o 
  -6   1   6      340.54      304.86     16.99 o 
  -5   1   6      103.68       84.13      7.91 o 
  -4   1   6       43.56       32.60      4.83 o 
  -3   1   6       33.37       27.69      3.90 o 
  -2   1   6     1946.55     1860.03     25.28 o 
  -1   1   6      675.37      628.94     18.31 o 
   0   1   6      142.07      159.33      5.35 o 
   1   1   6      240.61      238.28     10.21 o 
   2   1   6      868.68      909.07     21.41 o 
   3   1   6      694.12      662.56     15.37 o 
   4   1   6      106.52       88.84     10.13 o 
   5   1   6      204.53      204.32     22.39 o 
   6   1   6        4.82       14.87      4.83 o 
  -8   2   6      238.90      279.75     46.68 o 
  -7   2   6        4.09       10.48      3.66 o 
  -6   2   6        6.01       17.74      4.14 o 
  -5   2   6        1.44       16.15      3.22 o 
  -4   2   6     1441.74     1476.13     36.85 o 
  -3   2   6     1023.90      968.59     21.93 o 
  -2   2   6       55.62       54.87      4.48 o 
  -1   2   6       16.26       21.90      3.01 o 
   0   2   6     1198.84     1341.91     17.77 o 
   1   2   6      217.82      206.51      7.06 o 
   2   2   6      693.92      716.89     24.58 o 
   3   2   6      604.94      597.90     12.47 o 
   4   2   6      274.17      253.03     11.92 o 
   5   2   6       92.05       92.83     10.72 o 
   6   2   6      268.78      293.60     20.74 o 
  -8   3   6      125.72      127.26     11.80 o 
  -7   3   6       24.52       16.55      9.37 o 
  -6   3   6      148.91      160.59     12.98 o 
  -5   3   6      223.86      206.34     13.09 o 
  -4   3   6       61.28       56.20      5.33 o 
  -3   3   6      559.90      553.85     13.96 o 
  -2   3   6     2322.65     2259.02     35.11 o 
  -1   3   6       30.04       34.12      3.19 o 
   0   3   6      239.11      210.45      6.43 o 
   1   3   6      284.35      242.69      7.93 o 
   2   3   6      240.16      228.39      7.76 o 
   3   3   6     1727.12     1830.38     26.39 o 
   4   3   6      122.34      124.46     11.49 o 
   5   3   6      133.50      126.35     14.15 o 
   6   3   6       56.08       48.58      9.09 o 
  -8   4   6      125.97      149.88     18.69 o 
  -7   4   6       51.28       26.74      4.61 o 
  -6   4   6      619.07      594.37     45.61 o 
  -5   4   6      101.49      101.11     10.24 o 
  -4   4   6      408.80      397.86     15.79 o 
  -2   4   6     1055.76     1112.20     18.46 o 
  -1   4   6     2488.83     2806.31     32.54 o 
   0   4   6     1702.15     1723.76     22.04 o 
   1   4   6     1077.34     1062.20     31.55 o 
   2   4   6      642.25      573.08     17.40 o 
   3   4   6        2.13        5.21      3.22 o 
   4   4   6      199.55      231.21     13.18 o 
   5   4   6      184.69      194.04     18.26 o 
   6   4   6      135.83      171.69     38.47 o 
  -8   5   6       59.19       44.21      8.52 o 
  -7   5   6       53.03       37.87      6.94 o 
  -6   5   6     1237.46     1403.22     69.17 o 
  -5   5   6      191.43      168.41      8.79 o 
  -4   5   6        4.07       11.34      3.53 o 
  -3   5   6       17.69       14.97      3.30 o 
  -2   5   6       10.22       13.53      2.50 o 
  -1   5   6      817.43      743.21     15.33 o 
   0   5   6      332.09      263.67      7.72 o 
   1   5   6     1021.19      950.50     21.94 o 
   2   5   6      630.50      669.95     29.32 o 
   3   5   6        7.76       10.26      6.01 o 
   4   5   6       41.60       65.55     10.17 o 
   5   5   6       47.96       34.85      6.84 o 
   6   5   6      108.85      104.20     13.17 o 
  -8   6   6       16.68       19.44      4.51 o 
  -7   6   6       43.56       26.53      6.83 o 
  -6   6   6       24.82        9.84      9.21 o 
  -5   6   6       71.09       59.82      4.99 o 
  -4   6   6      286.26      275.00     11.07 o 
  -3   6   6      728.89      738.21     23.78 o 
  -2   6   6     1985.82     2234.13     46.90 o 
  -1   6   6      921.40      988.95     22.68 o 
   0   6   6     1773.33     1872.67     35.17 o 
   1   6   6      458.69      435.11     16.78 o 
   2   6   6       12.54       24.68      4.16 o 
   3   6   6      411.99      456.87     21.99 o 
   4   6   6      192.35      210.27     17.03 o 
   5   6   6      653.37      761.98     42.83 o 
   6   6   6       73.50       67.87     12.78 o 
  -8   7   6      180.81      111.16     17.13 o 
  -7   7   6      111.06       90.73     10.81 o 
  -6   7   6      560.56      556.76     25.53 o 
  -5   7   6     1064.35     1129.68     37.72 o 
  -4   7   6        0.06       12.99      2.96 o 
  -3   7   6       11.15       19.13      3.79 o 
  -2   7   6       20.15       12.30      3.10 o 
  -1   7   6      152.56      159.29      9.66 o 
   0   7   6      594.07      640.75     19.40 o 
   1   7   6      249.77      241.55     11.72 o 
   2   7   6      186.23      165.45     21.82 o 
   3   7   6      219.57      190.96     20.86 o 
   4   7   6       72.43       44.80      7.27 o 
   5   7   6       66.09       31.44      6.97 o 
   6   7   6       12.47       20.36      9.11 o 
  -8   8   6      408.59      451.02     46.49 o 
  -7   8   6      145.64      141.08     31.87 o 
  -6   8   6        0.59       15.13      4.40 o 
  -5   8   6       94.83       77.40      8.62 o 
  -4   8   6      506.21      493.97     18.58 o 
  -3   8   6      101.58       89.76      6.10 o 
  -2   8   6       41.95       57.44      8.63 o 
  -1   8   6        8.83       12.65      4.55 o 
   0   8   6     1502.94     1549.79     42.19 o 
   1   8   6       43.90       38.50     11.99 o 
   2   8   6       28.77       30.43      5.14 o 
   3   8   6      326.48      329.66     21.98 o 
   4   8   6       45.57       24.87      6.32 o 
   5   8   6        2.46        7.64      4.83 o 
   6   8   6       12.60       18.74      8.08 o 
  -8   9   6       74.76       52.11     19.22 o 
  -7   9   6       57.52       49.83      9.37 o 
  -6   9   6      124.95      113.90     12.80 o 
  -5   9   6        0.02       10.24      3.36 o 
  -4   9   6       19.40       14.03      3.81 o 
  -3   9   6       30.52       29.66      4.92 o 
  -2   9   6      764.46      759.87     27.29 o 
  -1   9   6       30.15       28.77      4.06 o 
   0   9   6      169.02      135.26     10.19 o 
   1   9   6       34.05       17.06      5.85 o 
   2   9   6      351.35      345.00     29.66 o 
   3   9   6       99.95       89.33     10.18 o 
   4   9   6      285.72      303.89     18.06 o 
   5   9   6      276.97      267.16     19.79 o 
  -7  10   6       41.04       48.36      9.26 o 
  -6  10   6        3.59       17.11      5.10 o 
  -5  10   6       99.64       81.90     12.63 o 
  -4  10   6      704.00      721.12     21.81 o 
  -3  10   6      531.62      490.00     28.76 o 
  -2  10   6       24.85       20.49      4.29 o 
  -1  10   6       48.70       38.43      6.01 o 
   0  10   6      119.41       98.31      5.83 o 
   1  10   6        0.03        7.53      3.17 o 
   2  10   6      121.96      108.88     11.78 o 
   3  10   6        0.44       14.07      6.97 o 
   4  10   6       30.30       32.45      7.80 o 
   5  10   6      163.60      159.52     19.09 o 
  -7  11   6       14.99       19.29      8.68 o 
  -6  11   6      124.88       93.61     12.61 o 
  -5  11   6        5.37       13.48      3.91 o 
  -4  11   6      318.84      249.76     29.24 o 
  -3  11   6      230.04      177.49     17.72 o 
  -2  11   6       26.22       23.35      6.10 o 
  -1  11   6      519.56      527.10     27.04 o 
   0  11   6      527.39      495.20     11.26 o 
   1  11   6      533.39      509.13     20.34 o 
   2  11   6      228.11      226.62     30.99 o 
   3  11   6       11.91       15.69      5.34 o 
   4  11   6      130.71      115.03     12.31 o 
   5  11   6      141.14      125.49     18.95 o 
  -7  12   6       34.33       56.74     12.28 o 
  -6  12   6      123.62      126.99     15.68 o 
  -5  12   6       50.78       64.42     11.62 o 
  -4  12   6        7.68       17.23      4.61 o 
  -3  12   6      556.35      514.60     32.62 o 
  -2  12   6       24.75       18.94      6.08 o 
  -1  12   6      160.42      130.23     13.16 o 
   0  12   6     1066.35     1088.51     33.35 o 
   1  12   6      850.01      863.21     49.10 o 
   2  12   6        9.43       15.93      6.24 o 
   3  12   6       68.97       60.35      9.78 o 
   4  12   6       49.87       41.41      7.13 o 
   5  12   6       12.00       19.43      7.71 o 
  -6  13   6       48.79       37.21      9.14 o 
  -5  13   6        3.51        5.52      7.03 o 
  -4  13   6        5.91       12.42      3.94 o 
  -3  13   6      318.28      310.42     26.83 o 
  -2  13   6       92.61       77.41     10.86 o 
  -1  13   6      114.67       97.30      9.71 o 
   0  13   6      361.75      364.77     23.40 o 
   1  13   6        0.42        9.17      5.35 o 
   2  13   6      122.32       94.66     13.48 o 
   3  13   6       72.29       55.07      8.45 o 
   4  13   6        9.14       20.86      6.99 o 
  -6  14   6       31.21       28.04      9.09 o 
  -5  14   6       23.41       17.77      8.47 o 
  -4  14   6       46.34       56.10      9.83 o 
  -3  14   6        7.46       16.04      9.15 o 
  -2  14   6       19.58       24.07      9.26 o 
  -1  14   6      147.88      151.68     19.68 o 
   0  14   6       15.89       16.77      4.09 o 
   1  14   6       66.36       54.01     10.69 o 
   2  14   6        7.34       19.26      8.51 o 
   3  14   6       83.65       64.66     10.08 o 
   4  14   6       43.03       43.80     14.29 o 
  -5  15   6        0.10       15.73      8.74 o 
  -4  15   6       38.30       51.65     10.94 o 
  -3  15   6       11.58       11.01      6.09 o 
  -2  15   6       79.40       37.78     10.25 o 
  -1  15   6       40.22       21.31      7.92 o 
   0  15   6        5.05       28.63      8.72 o 
   1  15   6       35.63       26.78     11.32 o 
   2  15   6        2.12       14.40      7.21 o 
   3  15   6       91.04      114.95     35.08 o 
  -5  16   6       28.00       39.75     14.86 o 
  -4  16   6       47.95       45.61     10.56 o 
  -3  16   6        0.08       10.12      7.69 o 
  -2  16   6       27.29       21.84      8.65 o 
  -1  16   6       12.66       17.44      5.63 o 
   0  16   6        0.88       17.36      7.67 o 
   1  16   6        1.19       20.02      8.07 o 
   2  16   6       15.77       20.17      6.98 o 
   3  16   6        0.00       29.27     11.67 o 
  -4  17   6        1.17        9.85      7.20 o 
  -3  17   6       24.70       35.77      8.35 o 
  -2  17   6       29.94       15.27     11.87 o 
  -1  17   6        0.63       28.67      9.30 o 
   0  17   6       61.19       64.08     12.71 o 
   1  17   6       15.50       29.88     14.76 o 
   2  17   6       69.69       61.88      9.97 o 
  -3  18   6        2.41       19.17      7.80 o 
  -2  18   6        7.06       13.94      5.75 o 
  -1  18   6      106.26       87.65     13.78 o 
   0  18   6       32.16       42.45      9.75 o 
   1  18   6        0.10       12.30      6.24 o 
  -8   1   7       11.03       18.90      5.81 o 
  -7   1   7        4.99       16.95      5.30 o 
  -6   1   7       26.14       17.62      3.74 o 
  -5   1   7      104.22       86.92      6.67 o 
  -4   1   7       95.81       76.28      5.68 o 
  -3   1   7      468.86      475.81     16.43 o 
  -2   1   7        3.26       16.68      2.71 o 
  -1   1   7        8.38       12.95      2.49 o 
   0   1   7        2.14       14.64      2.69 o 
   1   1   7      261.99      255.43     11.47 o 
   2   1   7        6.72       11.63      3.59 o 
   3   1   7        0.06       15.32      4.39 o 
   4   1   7       20.88       20.04      4.01 o 
   5   1   7      277.78      260.00     33.89 o 
   6   1   7        3.19       19.17      7.09 o 
  -8   2   7        1.02       27.48      6.50 o 
  -7   2   7       17.83       26.51      7.08 o 
  -6   2   7        8.06       10.62      4.09 o 
  -5   2   7      112.50      108.68     12.73 o 
  -4   2   7      433.25      453.44     16.90 o 
  -3   2   7      543.02      535.16     17.43 o 
  -2   2   7        6.36       13.75      2.48 o 
  -1   2   7        0.27       13.61      2.58 o 
   0   2   7       71.88       62.55      5.25 o 
   1   2   7       14.41       20.58      3.79 o 
   2   2   7      174.75      162.91      9.56 o 
   3   2   7      245.27      215.07     14.48 o 
   4   2   7      179.18      156.47     11.45 o 
   5   2   7      119.30      111.51     10.72 o 
   6   2   7        0.28        9.62      7.42 o 
  -8   3   7        0.32       27.06      7.54 o 
  -7   3   7       17.76       23.16      5.84 o 
  -6   3   7       29.33       20.08      5.92 o 
  -5   3   7       53.93       35.84      6.88 o 
  -4   3   7      319.16      315.20     13.94 o 
  -3   3   7      857.88      952.26     35.74 o 
  -2   3   7      378.50      340.83      9.27 o 
  -1   3   7      148.95      105.86      4.72 o 
   0   3   7       13.82       13.44      2.42 o 
   1   3   7        0.44       10.71      3.30 o 
   2   3   7        0.42       12.42      3.11 o 
   3   3   7      336.99      320.79     12.16 o 
   4   3   7       46.24       21.03      5.20 o 
   5   3   7      118.41       97.75     11.91 o 
   6   3   7        0.90       24.15      7.32 o 
  -8   4   7       12.97       13.86      5.95 o 
  -7   4   7       12.44       17.77      4.80 o 
  -6   4   7       43.22       32.20      5.75 o 
  -5   4   7        6.24       10.89      3.28 o 
  -4   4   7       35.14       32.66      4.93 o 
  -3   4   7      434.74      447.38     17.99 o 
  -2   4   7     3124.89     3393.53     72.09 o 
  -1   4   7      510.33      542.30     13.77 o 
   0   4   7      396.61      372.13     12.16 o 
   1   4   7       11.56       11.75      2.81 o 
   2   4   7      201.59      201.34     10.05 o 
   3   4   7      828.45      823.15     37.21 o 
   4   4   7      101.24       91.41     14.27 o 
   5   4   7        0.29        8.05      6.73 o 
   6   4   7       49.33       44.72     10.24 o 
  -8   5   7      111.16       89.68     11.83 o 
  -7   5   7        2.37       20.18      7.38 o 
  -6   5   7      108.95       84.81      9.27 o 
  -5   5   7        8.93       16.14      2.98 o 
  -4   5   7       16.06       22.50      4.06 o 
  -3   5   7        5.00       11.01      2.23 o 
  -2   5   7      116.57      106.36      7.89 o 
  -1   5   7      716.11      697.57     21.01 o 
   0   5   7      229.96      225.11     15.17 o 
   1   5   7       76.29       62.42      5.53 o 
   2   5   7       64.88       50.54      7.19 o 
   3   5   7     1012.44     1172.06     50.21 o 
   4   5   7      118.11      104.90     12.34 o 
   5   5   7       17.61       23.47      6.70 o 
   6   5   7        1.19       15.36      6.90 o 
  -8   6   7      395.75      407.49     52.17 o 
  -7   6   7       96.24      100.58     11.60 o 
  -6   6   7       53.71       33.60     10.43 o 
  -5   6   7       14.12       14.67      3.96 o 
  -4   6   7      203.31      196.86     17.73 o 
  -3   6   7      285.90      254.25     11.67 o 
  -2   6   7       40.45       30.39      4.18 o 
  -1   6   7        1.35        7.83      5.97 o 
   0   6   7        3.27       14.79      3.22 o 
   1   6   7       92.92       67.68      7.93 o 
   2   6   7      551.46      617.07     20.56 o 
   3   6   7     2464.02     2938.22     78.11 o 
   4   6   7      110.94       84.95     12.66 o 
   5   6   7        3.27       17.83      8.34 o 
   6   6   7        6.30       16.97      7.00 o 
  -8   7   7      784.30     1089.28    119.90 o 
  -7   7   7        2.25       20.49      6.73 o 
  -6   7   7       89.51       96.08     10.94 o 
  -5   7   7      251.34      261.54     14.91 o 
  -4   7   7       70.03       53.16      6.90 o 
  -3   7   7      385.11      388.98     13.62 o 
  -2   7   7       13.90       15.90      4.32 o 
  -1   7   7        9.87       11.63      2.91 o 
   0   7   7       42.58       33.17      4.66 o 
   1   7   7       95.85      108.37      8.06 o 
   2   7   7       47.56       57.32      8.02 o 
   3   7   7      721.86      837.78     45.35 o 
   4   7   7      244.06      238.19     19.61 o 
   5   7   7      184.98      219.84     22.48 o 
  -8   8   7       88.44       66.65      9.62 o 
  -7   8   7      182.36      191.93     15.56 o 
  -6   8   7        5.24       11.76      4.63 o 
  -5   8   7     1101.39     1312.96     57.23 o 
  -4   8   7      510.71      499.35     16.94 o 
  -3   8   7       72.55       56.47      6.27 o 
  -2   8   7      184.34      197.90      9.72 o 
  -1   8   7      135.07      125.52      6.76 o 
   0   8   7      285.83      263.06     12.60 o 
   1   8   7       10.04       20.07      7.48 o 
   2   8   7      429.31      410.89     24.38 o 
   3   8   7      452.56      515.55     25.10 o 
   4   8   7       10.18       14.75      5.27 o 
   5   8   7       74.22       70.65     17.65 o 
  -7   9   7        6.85       13.64      5.66 o 
  -6   9   7        6.39        6.57      4.86 o 
  -5   9   7     1045.29     1098.15     30.47 o 
  -4   9   7        2.50       14.82      4.02 o 
  -3   9   7       18.21       18.07      5.52 o 
  -2   9   7       54.33       47.25      7.47 o 
  -1   9   7      698.55      731.70     26.02 o 
   0   9   7       25.81       13.19      3.62 o 
   1   9   7       12.39       22.44      4.98 o 
   2   9   7      147.68      128.47     13.60 o 
   3   9   7        0.09       10.75      7.47 o 
   4   9   7      154.34      136.66     14.04 o 
   5   9   7       74.49       54.78     17.58 o 
  -7  10   7        4.82       20.58      9.55 o 
  -6  10   7      256.81      283.99     43.35 o 
  -5  10   7      435.94      462.60     21.02 o 
  -4  10   7      172.62      155.08     12.02 o 
  -3  10   7       97.85       72.52      8.32 o 
  -2  10   7       97.28       72.82      8.04 o 
  -1  10   7        0.14       14.57      4.65 o 
   0  10   7     1034.80     1105.89     27.21 o 
   1  10   7      630.22      588.26     24.62 o 
   2  10   7      605.46      669.80     29.31 o 
   3  10   7      109.81      133.83     13.99 o 
   4  10   7       53.21       67.70     15.33 o 
   5  10   7        7.94       15.68      6.76 o 
  -7  11   7       15.38       20.61      7.77 o 
  -6  11   7        0.48       17.06      7.46 o 
  -5  11   7      230.91      235.32     31.58 o 
  -4  11   7       72.72       68.49      9.14 o 
  -3  11   7      277.48      259.33     17.38 o 
  -2  11   7       48.48       34.13      7.59 o 
  -1  11   7      344.68      310.49     14.10 o 
   0  11   7     1199.07     1354.45     54.56 o 
   1  11   7      441.66      397.39     32.60 o 
   2  11   7       97.73       77.19     11.30 o 
   3  11   7        1.00       30.57      7.53 o 
   4  11   7      102.54      121.12     17.55 o 
  -6  12   7        0.03       14.42      7.23 o 
  -5  12   7       48.87       36.62      8.42 o 
  -4  12   7      165.47      178.10     34.77 o 
  -3  12   7      363.08      348.97     36.39 o 
  -2  12   7       59.89       51.15      6.77 o 
  -1  12   7       46.08       25.03      5.23 o 
   0  12   7      547.78      535.22     29.30 o 
   1  12   7        0.36       21.29      7.17 o 
   2  12   7       73.92       90.29     11.24 o 
   3  12   7       60.70       40.72      7.47 o 
   4  12   7       23.74       23.19      8.56 o 
  -6  13   7      150.51      121.73     17.86 o 
  -5  13   7       71.70       63.99     13.35 o 
  -4  13   7      165.43      176.59     16.88 o 
  -3  13   7        0.19       12.51      5.47 o 
  -2  13   7      131.02      118.40     13.57 o 
  -1  13   7      639.95      651.22     60.57 o 
   0  13   7       49.09       25.05      7.64 o 
   1  13   7      555.03      525.16     31.05 o 
   2  13   7        1.03        7.28      5.68 o 
   3  13   7       31.74       38.88      9.70 o 
   4  13   7       73.04       76.11     19.82 o 
  -6  14   7      113.27      115.88     24.60 o 
  -5  14   7       24.67       22.40     10.61 o 
  -4  14   7      122.63       89.11     13.11 o 
  -3  14   7       74.20       62.97     10.32 o 
  -2  14   7      220.71      209.51     18.85 o 
  -1  14   7      311.79      358.44     43.45 o 
   0  14   7        3.86       13.55     11.20 o 
   1  14   7      152.36      179.68     24.31 o 
   2  14   7      384.31      374.90     27.23 o 
   3  14   7       60.20       53.36     10.55 o 
  -5  15   7       67.06       66.32     12.45 o 
  -4  15   7      169.74      184.43     31.81 o 
  -3  15   7       13.42       18.23      6.71 o 
  -2  15   7        2.64       17.19      4.78 o 
  -1  15   7       23.37       14.24      3.22 o 
   0  15   7      117.08       86.42     16.58 o 
   1  15   7       32.87       24.23      7.80 o 
   2  15   7        0.04       10.18      6.70 o 
   3  15   7       94.84       92.88     22.95 o 
  -4  16   7      196.27      185.19     42.70 o 
  -3  16   7      190.23      206.56     28.34 o 
  -2  16   7      183.09      193.69     25.25 o 
  -1  16   7       26.78       33.27      9.40 o 
   0  16   7        9.57       22.23      8.34 o 
   1  16   7       10.18       10.92      7.97 o 
   2  16   7       29.13       28.33      8.77 o 
  -3  17   7        5.53       16.44      7.50 o 
  -2  17   7       35.08       21.44     10.83 o 
  -1  17   7        8.04       24.52      6.78 o 
   0  17   7       44.37       38.42     11.43 o 
   1  17   7       18.42       24.51      8.22 o 
  -8   0   8        4.60       18.09      9.45 o 
  -7   0   8      162.79      145.52     23.97 o 
  -6   0   8      289.06      318.39     26.53 o 
  -5   0   8      409.50      415.71     35.16 o 
  -4   0   8       14.66       21.75      7.08 o 
  -3   0   8      403.36      378.87     24.65 o 
  -2   0   8       72.00       56.65      7.07 o 
  -1   0   8      269.60      235.20     11.84 o 
   0   0   8      404.62      352.21     18.16 o 
   1   0   8       18.15       18.60      5.23 o 
   2   0   8     1042.41     1099.44     29.90 o 
   3   0   8      237.25      220.47     21.98 o 
   4   0   8      555.64      598.51     31.44 o 
   5   0   8        9.78       20.53      8.43 o 
   6   0   8       47.81       31.67     11.80 o 
  -8   1   8      127.80      149.35     17.69 o 
  -7   1   8       11.52       15.56      5.15 o 
  -6   1   8       15.30       22.67      6.08 o 
  -5   1   8       99.58       98.11      8.92 o 
  -4   1   8      495.96      482.42     20.01 o 
  -3   1   8       73.61       54.19      6.47 o 
  -2   1   8      117.63       83.46      9.47 o 
  -1   1   8       66.18       52.74      4.75 o 
   0   1   8     1373.65     1416.59     33.04 o 
   1   1   8     1478.20     1491.77     44.54 o 
   2   1   8      236.15      206.68     12.14 o 
   3   1   8       31.19       27.93      4.61 o 
   4   1   8      154.45      138.54     11.38 o 
   5   1   8      250.06      267.89     21.85 o 
   6   1   8      161.15      168.30     23.36 o 
  -8   2   8        6.43       27.49      7.08 o 
  -7   2   8       81.09      100.29     11.66 o 
  -6   2   8      503.68      516.80     26.14 o 
  -5   2   8      239.54      245.00     10.80 o 
  -4   2   8       66.41       46.69      6.29 o 
  -3   2   8        3.17       14.98      3.59 o 
  -2   2   8      577.16      553.06     20.09 o 
  -1   2   8      423.12      362.95     12.73 o 
   0   2   8      491.59      450.73     20.35 o 
   1   2   8     1599.84     1638.00     26.25 o 
   2   2   8      759.19      797.72     28.70 o 
   3   2   8       34.54       28.37      4.50 o 
   4   2   8       72.62       88.63     10.53 o 
   5   2   8       60.79       42.35      7.38 o 
  -8   3   8       14.14       32.26      8.00 o 
  -7   3   8       18.93       32.74      5.94 o 
  -6   3   8       21.34       14.07      6.22 o 
  -5   3   8      248.56      251.06     12.70 o 
  -4   3   8      197.50      172.07      8.49 o 
  -3   3   8        9.34       22.05      5.41 o 
  -2   3   8       27.43       20.44      3.85 o 
  -1   3   8      122.22      113.52      8.56 o 
   0   3   8     1585.30     1520.49     41.28 o 
   1   3   8      600.39      580.71     25.75 o 
   2   3   8        8.05       13.07      4.46 o 
   3   3   8      154.10      120.73     11.04 o 
   4   3   8      420.93      434.35     22.86 o 
   5   3   8      163.33      185.88     13.87 o 
  -8   4   8        0.12       23.23      7.05 o 
  -7   4   8       89.18       85.46     10.13 o 
  -6   4   8      438.02      463.69     26.53 o 
  -5   4   8       38.71       34.50      6.78 o 
  -4   4   8      475.40      470.69     19.05 o 
  -3   4   8       27.89       26.69      3.81 o 
  -2   4   8     1065.51     1066.22     32.47 o 
  -1   4   8      702.93      681.26     22.45 o 
   0   4   8      420.81      443.85     16.27 o 
   1   4   8      129.01      116.53     10.05 o 
   2   4   8       94.31       98.03     11.68 o 
   3   4   8      182.81      145.91     14.57 o 
   4   4   8       49.44       62.16     10.42 o 
   5   4   8       29.83       29.03      7.19 o 
  -8   5   8        0.10        8.56      9.27 o 
  -7   5   8      118.37      125.44     12.93 o 
  -6   5   8      105.66      116.99     12.72 o 
  -5   5   8      118.71      114.60     16.58 o 
  -4   5   8      520.85      533.64     22.80 o 
  -3   5   8      263.15      264.92     10.97 o 
  -2   5   8       51.60       36.58      3.74 o 
  -1   5   8      612.18      562.57     21.93 o 
   0   5   8      202.48      175.88      7.77 o 
   1   5   8      688.99      639.54     22.50 o 
   2   5   8      237.74      241.78     14.27 o 
   3   5   8      200.01      175.08     12.07 o 
   4   5   8      242.20      266.59     22.83 o 
   5   5   8      173.92      224.50     20.63 o 
  -8   6   8       90.96       49.07     12.52 o 
  -7   6   8      624.07      792.23     38.86 o 
  -6   6   8      400.87      405.50     17.45 o 
  -5   6   8        4.54       13.05      2.88 o 
  -4   6   8        2.99       12.11      5.35 o 
  -3   6   8      519.25      455.78     19.23 o 
  -2   6   8      632.15      626.25     22.31 o 
  -1   6   8      285.28      290.52     14.47 o 
   0   6   8      386.55      339.68     11.66 o 
   1   6   8        0.89        6.56      4.10 o 
   2   6   8        0.28       18.76      5.98 o 
   3   6   8        1.58       24.09      6.57 o 
   4   6   8       36.14       54.69      9.73 o 
   5   6   8        4.94       20.92      6.97 o 
  -8   7   8        9.36       32.84      7.59 o 
  -7   7   8      339.24      336.89     21.76 o 
  -6   7   8        0.73       14.13      4.41 o 
  -5   7   8      117.04      120.72      9.60 o 
  -4   7   8     1724.49     1824.50     88.99 o 
  -3   7   8      208.62      219.07     12.62 o 
  -2   7   8       55.78       46.42      7.69 o 
  -1   7   8       25.70       22.27      4.96 o 
   0   7   8        4.59        7.47      2.80 o 
   1   7   8      128.81       99.31     11.20 o 
   2   7   8      493.74      518.41     30.09 o 
   3   7   8        3.08       27.50      7.52 o 
   4   7   8      355.84      359.11     27.17 o 
   5   7   8       69.02       79.18     10.07 o 
  -7   8   8        0.17       27.42      9.84 o 
  -6   8   8       79.64       68.92     13.90 o 
  -5   8   8        0.14        7.80      2.83 o 
  -4   8   8       85.33       71.39      8.97 o 
  -3   8   8       10.98       17.21      3.12 o 
  -2   8   8      736.77      733.43     28.75 o 
  -1   8   8      338.76      305.75      9.72 o 
   0   8   8      173.03      134.92      8.58 o 
   1   8   8       49.40       50.04      6.53 o 
   2   8   8      350.32      363.71     20.19 o 
   3   8   8       60.93       50.06     10.13 o 
   4   8   8      131.09      158.11     14.59 o 
   5   8   8        4.82       23.08     11.57 o 
  -7   9   8       75.83       98.76     11.87 o 
  -6   9   8       24.33       34.87      5.61 o 
  -5   9   8       79.72       57.76      7.45 o 
  -4   9   8        2.10        4.51      3.00 o 
  -3   9   8       26.55       34.07      6.81 o 
  -2   9   8       14.83       19.13      5.15 o 
  -1   9   8      169.44      117.11      9.78 o 
   0   9   8      613.80      581.05     35.08 o 
   1   9   8       26.82       17.95      4.46 o 
   2   9   8      214.89      217.73     14.65 o 
   3   9   8        2.51       11.58      6.49 o 
   4   9   8       32.11       15.20      5.85 o 
  -7  10   8       53.03       43.50     11.13 o 
  -6  10   8       33.04       47.26     11.91 o 
  -5  10   8       64.11       42.12     11.04 o 
  -4  10   8       47.51       34.24      8.11 o 
  -3  10   8       18.92       22.97      5.92 o 
  -2  10   8      529.72      522.02     44.71 o 
  -1  10   8       49.61       22.62      6.54 o 
   0  10   8       41.53       24.94      4.20 o 
   1  10   8        0.03       13.15      4.71 o 
   2  10   8      360.26      360.48     31.02 o 
   3  10   8      100.87      119.19     18.69 o 
   4  10   8        2.66        5.79      4.85 o 
  -7  11   8        0.59       25.89     11.03 o 
  -6  11   8       14.53       18.01      9.55 o 
  -5  11   8       32.60       30.59      7.42 o 
  -4  11   8       56.80       51.20     12.55 o 
  -3  11   8       19.46       21.14     10.11 o 
  -2  11   8      781.30      850.78     41.42 o 
  -1  11   8       25.09       12.62      4.71 o 
   0  11   8       19.29       12.05     14.04 o 
   1  11   8       20.75       16.60      5.23 o 
   2  11   8        4.57       12.77      7.39 o 
   3  11   8       14.00       19.50      6.11 o 
   4  11   8      149.20       99.91     27.00 o 
  -6  12   8       39.37       46.25      9.63 o 
  -5  12   8       30.57       43.69      9.45 o 
  -4  12   8       40.96       36.22      7.39 o 
  -3  12   8      203.41      188.49     27.59 o 
  -2  12   8      100.29       75.26     10.26 o 
  -1  12   8      320.40      321.33     25.95 o 
   0  12   8        1.03       17.40      7.50 o 
   1  12   8        4.69       29.58      7.72 o 
   2  12   8       98.10       91.05     13.08 o 
   3  12   8      144.69      143.51     13.28 o 
  -6  13   8       16.30       37.24      9.45 o 
  -5  13   8        5.40       21.56      7.93 o 
  -4  13   8       16.11       23.48      8.18 o 
  -3  13   8       21.45       20.75      6.29 o 
  -2  13   8      465.01      443.26     25.50 o 
  -1  13   8      284.66      283.34     23.99 o 
   0  13   8       48.55       24.57      6.26 o 
   1  13   8        9.72       19.71      8.07 o 
   2  13   8       51.17       43.60     10.07 o 
   3  13   8        0.96       26.76      7.91 o 
  -5  14   8       25.51       29.05      8.46 o 
  -4  14   8        0.34       33.34      9.28 o 
  -3  14   8       16.59       23.69      7.64 o 
  -2  14   8      566.59      547.87     54.16 o 
  -1  14   8        9.20       28.10     15.92 o 
   0  14   8        1.58       20.48      7.46 o 
   1  14   8       48.66       28.90      8.87 o 
   2  14   8        6.41       19.10      7.27 o 
  -4  15   8       13.55       18.20      6.91 o 
  -3  15   8        0.69       13.58      6.01 o 
  -2  15   8      118.52       98.19     16.55 o 
  -1  15   8        4.80        8.50      9.19 o 
   0  15   8       52.88       43.50     10.43 o 
   1  15   8        8.03       22.79      9.07 o 
   2  15   8        1.29       25.87      8.29 o 
  -4  16   8        5.74        6.42      8.11 o 
  -3  16   8        1.89       16.35      5.78 o 
  -2  16   8       11.00       10.90      7.37 o 
  -1  16   8        8.62       27.40     13.75 o 
   0  16   8        0.13        8.69      8.56 o 
   1  16   8        6.09       22.51      8.95 o 
  -2  17   8       88.47       73.34     15.02 o 
  -1  17   8        3.61       30.28      8.02 o 
  -8   1   9        0.06       19.75      6.04 o 
  -7   1   9       59.02       41.93      9.79 o 
  -6   1   9      305.54      323.77     14.90 o 
  -5   1   9      248.12      246.39     16.16 o 
  -4   1   9       20.72       27.40      5.66 o 
  -3   1   9        4.49       13.73      4.47 o 
  -2   1   9       53.98       40.34     10.41 o 
  -1   1   9       47.93       27.59      4.64 o 
   0   1   9      225.74      202.63      9.88 o 
   1   1   9      188.74      147.60     10.12 o 
   2   1   9        0.09       17.17      3.90 o 
   3   1   9      141.03      108.84     11.34 o 
   4   1   9       15.83       17.99      5.74 o 
   5   1   9        1.27       10.16      6.64 o 
  -8   2   9        4.95       12.69      5.97 o 
  -7   2   9       28.69       33.23      5.72 o 
  -6   2   9      133.52      109.17     14.86 o 
  -5   2   9      193.51      181.62     13.21 o 
  -4   2   9       48.17       34.50      6.76 o 
  -3   2   9        7.79       15.04      7.61 o 
  -2   2   9        6.17       20.18      4.45 o 
  -1   2   9      137.65      123.03      6.98 o 
   0   2   9        8.88       13.88      3.87 o 
   1   2   9      242.66      235.01     17.56 o 
   2   2   9      329.13      310.16     17.38 o 
   3   2   9       49.22       34.45      5.77 o 
   4   2   9        7.98       17.87      5.50 o 
   5   2   9       13.57       24.15      7.35 o 
  -8   3   9        6.88       20.91      7.02 o 
  -7   3   9        8.25       20.73      5.82 o 
  -6   3   9        2.33       12.26      4.75 o 
  -5   3   9       86.72       74.82      8.95 o 
  -4   3   9      187.07      169.06     15.86 o 
  -3   3   9       89.31       83.47      7.17 o 
  -2   3   9       33.48       27.00      5.18 o 
  -1   3   9       36.86       30.91      5.47 o 
   0   3   9      594.65      612.38     22.76 o 
   1   3   9      565.26      528.45     20.47 o 
   2   3   9       10.50       19.05      3.72 o 
   3   3   9      151.31      124.33     17.30 o 
   4   3   9       25.38       21.96      6.76 o 
   5   3   9        8.63       12.45      6.78 o 
  -8   4   9        8.32       17.93      7.89 o 
  -7   4   9       18.13       20.49      5.32 o 
  -6   4   9       38.64       32.52      6.09 o 
  -5   4   9       30.66       24.94      4.86 o 
  -4   4   9       15.10       18.29      7.73 o 
  -3   4   9       44.29       43.03     12.09 o 
  -2   4   9        4.97       10.06      2.91 o 
  -1   4   9        0.01        7.85      2.70 o 
   0   4   9      463.24      475.78     17.30 o 
   1   4   9     1591.34     1605.45     31.35 o 
   2   4   9      151.23      122.58     10.51 o 
   3   4   9       25.52       20.67      5.94 o 
   4   4   9        0.42       25.13      7.30 o 
   5   4   9        1.71       16.05      6.36 o 
  -8   5   9        1.72       18.63      6.23 o 
  -7   5   9       55.79       43.87      7.81 o 
  -6   5   9       16.69       23.77      5.25 o 
  -5   5   9        2.76       11.33      2.70 o 
  -4   5   9      338.83      350.73     22.00 o 
  -3   5   9       14.87       17.29      3.64 o 
  -2   5   9        0.06       11.23      4.95 o 
  -1   5   9        6.05       13.08      3.38 o 
   0   5   9      101.88       78.95      6.76 o 
   1   5   9     1187.02     1239.05     28.51 o 
   2   5   9      609.82      660.69     28.07 o 
   3   5   9       27.81       23.53      6.28 o 
   4   5   9       22.78       23.08      7.10 o 
   5   5   9       50.13       23.46     10.29 o 
  -7   6   9       86.13       57.44      9.33 o 
  -6   6   9       35.70       24.08      5.29 o 
  -5   6   9       42.48       35.31      5.60 o 
  -4   6   9      732.40      737.48     36.55 o 
  -3   6   9        0.25       13.42      3.49 o 
  -2   6   9      119.27      100.52      7.82 o 
  -1   6   9        6.06       10.61      3.43 o 
   0   6   9        2.77        7.57      2.90 o 
   1   6   9      202.39      178.79     13.71 o 
   2   6   9       70.92       65.72     10.17 o 
   3   6   9       44.27       34.40      9.95 o 
   4   6   9        1.61       14.30      5.95 o 
  -7   7   9      362.27      338.80     18.54 o 
  -6   7   9        0.23        8.01      3.56 o 
  -5   7   9      206.81      210.46     11.94 o 
  -4   7   9       32.07       34.51      5.31 o 
  -3   7   9      255.15      251.48     19.84 o 
  -2   7   9       73.54       60.03     10.92 o 
  -1   7   9       30.82       25.68      8.33 o 
   0   7   9      101.83       82.17      7.01 o 
   1   7   9      536.04      591.39     33.42 o 
   2   7   9      117.05      111.54     11.77 o 
   3   7   9       12.90       22.41      6.26 o 
   4   7   9       30.33       39.41      9.61 o 
  -7   8   9      273.21      278.29     27.99 o 
  -6   8   9        0.02       16.50      7.66 o 
  -5   8   9      361.44      385.14     22.44 o 
  -4   8   9      264.28      289.18     17.95 o 
  -3   8   9        0.54        6.98      6.39 o 
  -2   8   9       48.22       32.92      6.01 o 
  -1   8   9       53.98       36.09      4.60 o 
   0   8   9       18.53       18.54      5.73 o 
   1   8   9        0.26       12.31      5.57 o 
   2   8   9       29.03       28.28      7.98 o 
   3   8   9       11.78       24.89      7.14 o 
   4   8   9       21.00       21.42      7.28 o 
  -7   9   9      279.34      270.48     31.37 o 
  -6   9   9        1.13       18.68      7.17 o 
  -5   9   9       25.35       17.32      6.86 o 
  -4   9   9       73.38       53.11     10.60 o 
  -3   9   9        0.04       12.22      6.34 o 
  -2   9   9       55.17       50.06     11.39 o 
  -1   9   9       59.23       30.53      5.25 o 
   0   9   9      120.64       97.97     10.47 o 
   1   9   9      518.11      573.50     27.93 o 
   2   9   9      340.00      329.93     25.77 o 
   3   9   9       44.69       35.92     12.57 o 
   4   9   9        6.65       19.79      5.69 o 
  -7  10   9       32.09       18.55      8.51 o 
  -6  10   9       13.74       34.17     10.61 o 
  -5  10   9      108.57      131.35     12.41 o 
  -4  10   9       64.59       69.99     10.02 o 
  -3  10   9       11.38       25.63      6.34 o 
  -2  10   9        6.72       25.95      6.84 o 
  -1  10   9      184.31      160.36     12.88 o 
   0  10   9        1.08       11.21      9.41 o 
   1  10   9      167.78      156.10     16.82 o 
   2  10   9       15.65       22.56      5.88 o 
   3  10   9       98.65       87.85     17.38 o 
  -6  11   9        7.28       34.17      9.93 o 
  -5  11   9      196.12      192.14     17.82 o 
  -4  11   9       22.50       26.21      6.60 o 
  -3  11   9       33.65       27.82      6.64 o 
  -2  11   9        0.10       21.01      6.50 o 
  -1  11   9      225.04      163.74     13.05 o 
   0  11   9       50.99       54.76     10.31 o 
   1  11   9      152.30      177.66     27.00 o 
   2  11   9      157.01      165.32     17.53 o 
   3  11   9       15.69       19.80      6.59 o 
  -6  12   9       52.37       45.05     10.67 o 
  -5  12   9       71.97       76.37     17.45 o 
  -4  12   9      148.89      137.81     30.06 o 
  -3  12   9       18.59       22.26     10.35 o 
  -2  12   9      523.76      564.17     53.28 o 
  -1  12   9      205.45      218.40     22.85 o 
   0  12   9      163.57      159.89     14.63 o 
   1  12   9       34.18       42.63      9.54 o 
   2  12   9        0.61       12.68      7.46 o 
   3  12   9      223.39      282.62     33.55 o 
  -5  13   9       17.75       13.98      6.45 o 
  -4  13   9        0.35       11.50      7.67 o 
  -3  13   9       18.03       18.29      5.07 o 
  -2  13   9      424.84      441.37     34.38 o 
  -1  13   9       94.11       50.50     12.97 o 
   0  13   9       71.32       81.71     12.70 o 
   1  13   9      133.52      136.14     32.12 o 
   2  13   9       92.21       68.93     17.16 o 
  -5  14   9      113.70      129.70     19.23 o 
  -4  14   9        7.10       17.48      7.76 o 
  -3  14   9       63.38       40.79     18.61 o 
  -2  14   9       10.14       30.17      9.15 o 
  -1  14   9      259.46      262.25     38.27 o 
   0  14   9       50.52       51.77     10.59 o 
   1  14   9        0.01       14.84      7.43 o 
   2  14   9        6.02       19.30      7.39 o 
  -4  15   9      347.80      403.03     50.26 o 
  -3  15   9      254.07      217.28     45.75 o 
  -2  15   9       16.42       35.08      9.40 o 
  -1  15   9       16.54       21.58      5.96 o 
   0  15   9       53.41       33.09     15.60 o 
   1  15   9       31.68       26.38      8.47 o 
  -2  16   9        0.54       25.89      8.59 o 
  -1  16   9       73.94       76.58     16.35 o 
  -8   0  10      157.28      127.90     27.22 o 
  -7   0  10      421.97      405.64     25.62 o 
  -6   0  10       16.03       23.43     14.51 o 
  -5   0  10        4.67        8.61      6.25 o 
  -4   0  10      289.77      284.05     27.98 o 
  -3   0  10       71.37       57.24     10.92 o 
  -2   0  10       64.04       55.89     17.72 o 
  -1   0  10     5877.27     6796.20    143.07 o 
   0   0  10       35.16       24.02      9.06 o 
   1   0  10       36.28       28.58      6.28 o 
   2   0  10      215.74      220.29     16.27 o 
   3   0  10       39.61       40.41      9.14 o 
   4   0  10      212.65      234.14     24.53 o 
  -8   1  10        2.11       15.03      5.85 o 
  -7   1  10       31.46       39.99      6.83 o 
  -6   1  10        5.14       17.28      6.19 o 
  -5   1  10        9.08       20.94      5.63 o 
  -4   1  10       71.01       69.32     12.15 o 
  -3   1  10      657.18      724.13     29.57 o 
  -2   1  10      465.53      456.49     15.85 o 
  -1   1  10      172.28      155.94     10.48 o 
   0   1  10      122.18      101.03      9.51 o 
   1   1  10      257.84      256.64     14.81 o 
   2   1  10      187.06      183.49     11.09 o 
   3   1  10      207.85      220.80     12.30 o 
   4   1  10      183.39      206.73     16.71 o 
  -8   2  10       22.43       26.89      8.03 o 
  -7   2  10       35.44       40.13      7.26 o 
  -6   2  10        7.43       17.98      5.29 o 
  -5   2  10      385.07      446.55     16.98 o 
  -4   2  10      110.67       99.54     10.19 o 
  -3   2  10       94.65       78.26      9.14 o 
  -2   2  10        0.02       22.51      5.90 o 
  -1   2  10      649.00      647.13     29.14 o 
   0   2  10        0.72       18.80      8.31 o 
   1   2  10       56.12       45.45      7.23 o 
   2   2  10       74.79       83.21     10.12 o 
   3   2  10      545.16      627.10     26.95 o 
   4   2  10      231.76      242.68     15.17 o 
  -8   3  10       56.63       43.84      8.51 o 
  -7   3  10      267.99      267.66     14.63 o 
  -6   3  10       17.11       28.94      7.29 o 
  -5   3  10        0.05       12.79      5.07 o 
  -4   3  10        2.35       15.51      5.04 o 
  -3   3  10      708.39      685.22     22.37 o 
  -2   3  10      553.32      572.37     24.97 o 
  -1   3  10     1193.17     1277.65     38.34 o 
   0   3  10      143.21      129.80     11.49 o 
   1   3  10       73.68       59.83      9.20 o 
   2   3  10       94.19       78.83      8.91 o 
   3   3  10      289.48      298.73     27.05 o 
   4   3  10       51.34       49.86      8.43 o 
  -7   4  10       12.80       23.65      6.31 o 
  -6   4  10       24.56       31.77      6.19 o 
  -5   4  10      112.69      103.21     10.87 o 
  -4   4  10        0.66       14.98      4.43 o 
  -3   4  10       45.10       36.04      5.67 o 
  -2   4  10       10.75       11.76      3.99 o 
  -1   4  10      367.82      356.15     19.47 o 
   0   4  10      272.83      232.25     20.32 o 
   1   4  10      924.67      818.62     29.66 o 
   2   4  10       29.53       36.65      7.16 o 
   3   4  10      143.86      171.19     15.25 o 
   4   4  10      101.54       98.72     13.34 o 
  -7   5  10      119.33      119.14     15.58 o 
  -6   5  10       85.12       91.34     10.12 o 
  -5   5  10       52.35       46.84      8.35 o 
  -4   5  10        5.60       16.17      7.01 o 
  -3   5  10      335.27      372.45     20.85 o 
  -2   5  10      590.86      630.49     16.65 o 
  -1   5  10       57.37       35.89      5.46 o 
   0   5  10      209.75      212.22     13.13 o 
   1   5  10       23.82        8.29      3.05 o 
   2   5  10       35.74       36.72      7.62 o 
   3   5  10      133.35      160.68     16.76 o 
   4   5  10      153.59      170.24     19.70 o 
  -7   6  10        2.65       25.27      7.69 o 
  -6   6  10        6.99       11.08      6.45 o 
  -5   6  10       50.37       37.52      7.57 o 
  -4   6  10       19.37       29.51      7.64 o 
  -3   6  10      169.03      158.86     12.31 o 
  -2   6  10      267.77      257.17     14.34 o 
  -1   6  10      407.75      415.58     22.71 o 
   0   6  10      162.54      171.80     13.23 o 
   1   6  10       62.27       26.20      7.28 o 
   2   6  10        0.48       17.14      5.93 o 
   3   6  10      221.23      216.61     14.58 o 
   4   6  10       24.59       17.78      6.64 o 
  -7   7  10       23.61       44.43      8.47 o 
  -6   7  10       34.39       23.30      5.59 o 
  -5   7  10       13.91       26.39      4.94 o 
  -4   7  10       10.01       15.24      4.11 o 
  -3   7  10     1217.43     1348.53     30.96 o 
  -2   7  10      510.32      479.00     25.40 o 
  -1   7  10       77.01       65.91     12.16 o 
   0   7  10       51.85       46.14      6.77 o 
   1   7  10      143.00      137.87     13.02 o 
   2   7  10        1.07        9.77      5.48 o 
   3   7  10       23.92       25.79      7.17 o 
   4   7  10       56.73       56.32     10.95 o 
  -7   8  10        8.79       26.21      7.83 o 
  -6   8  10       52.51       53.65     10.05 o 
  -5   8  10      317.91      361.11     29.35 o 
  -4   8  10        1.21       12.94      4.75 o 
  -3   8  10       35.57       30.52      5.04 o 
  -2   8  10        3.33       16.00      5.19 o 
  -1   8  10       66.13       48.70      6.82 o 
   0   8  10      240.64      207.62     11.18 o 
   1   8  10      155.46      171.07     12.11 o 
   2   8  10        2.89       26.69      6.11 o 
   3   8  10        9.41       23.22      6.79 o 
  -6   9  10      170.31      165.97     20.96 o 
  -5   9  10       52.86       41.24     10.52 o 
  -4   9  10       17.18       26.21      8.04 o 
  -3   9  10        0.06        8.50      5.47 o 
  -2   9  10       64.91       47.45      6.80 o 
  -1   9  10       19.10       18.52      4.73 o 
   0   9  10       11.48        8.36      4.56 o 
   1   9  10      139.89      156.57     14.25 o 
   2   9  10      198.35      197.05     14.34 o 
   3   9  10       35.21       44.29     12.99 o 
  -6  10  10       28.90       41.64     11.42 o 
  -5  10  10      169.65      156.12     21.96 o 
  -4  10  10      114.14      104.41     15.87 o 
  -3  10  10       66.78       58.29     12.42 o 
  -2  10  10       49.52       50.39      8.02 o 
  -1  10  10       41.92       24.69     12.93 o 
   0  10  10       32.64       39.31     12.87 o 
   1  10  10       14.96       34.15      9.64 o 
   2  10  10       29.31       21.55      6.22 o 
   3  10  10        8.37       37.33      9.50 o 
  -6  11  10       15.51       17.04      8.51 o 
  -5  11  10        0.59       18.79     14.29 o 
  -4  11  10       28.73       45.18      8.31 o 
  -3  11  10       34.93       32.96      8.35 o 
  -2  11  10       10.44       35.28      7.70 o 
  -1  11  10       11.56       29.63      8.23 o 
   0  11  10       16.84       32.88      8.97 o 
   1  11  10      204.51      224.09     22.75 o 
   2  11  10        9.90       12.57      7.66 o 
  -5  12  10        8.80       27.63      7.86 o 
  -4  12  10      187.00      177.37     23.07 o 
  -3  12  10        4.03       11.55      6.93 o 
  -2  12  10       15.37       19.75      7.54 o 
  -1  12  10       98.00       92.95     12.83 o 
   0  12  10       19.93       28.02     11.81 o 
   1  12  10        1.27       14.40      8.74 o 
   2  12  10        2.07       28.22      7.70 o 
  -4  13  10      174.45      178.82     24.77 o 
  -3  13  10       45.38       29.36      6.72 o 
  -2  13  10        8.37       16.07      8.38 o 
  -1  13  10       28.86       16.75      9.13 o 
   0  13  10        1.31       17.59      8.86 o 
   1  13  10       98.49       96.54     16.12 o 
  -4  14  10      357.71      346.50     37.96 o 
  -3  14  10       15.80       14.02      8.03 o 
  -2  14  10        2.82       22.69      7.24 o 
  -1  14  10        8.62       13.20      7.01 o 
   0  14  10       18.16       17.31      7.33 o 
  -2  15  10        6.42       25.68     10.66 o 
  -1  15  10       30.52       19.12      8.64 o 
  -7   1  11       40.79       29.80      6.47 o 
  -6   1  11        0.04       21.94      9.84 o 
  -5   1  11        6.14       11.26      5.38 o 
  -4   1  11        3.55       26.35      6.21 o 
  -3   1  11      567.60      605.56     31.31 o 
  -2   1  11      136.83      114.60     12.78 o 
  -1   1  11       67.59       69.07      8.72 o 
   0   1  11      231.79      193.91     14.40 o 
   1   1  11       24.54       25.26      5.49 o 
   2   1  11        2.06       20.42      5.22 o 
   3   1  11        9.93       42.62      8.34 o 
   4   1  11       44.61       50.78     11.76 o 
  -7   2  11        0.19       19.72      5.65 o 
  -6   2  11       21.89       21.03      5.88 o 
  -5   2  11        0.04       26.36      7.26 o 
  -4   2  11       39.44       50.40      7.09 o 
  -3   2  11       96.22       84.83     12.00 o 
  -2   2  11      705.23      769.38     37.92 o 
  -1   2  11      175.79      178.52     15.05 o 
   0   2  11      154.79      137.61     10.15 o 
   1   2  11       11.98       14.27      5.00 o 
   2   2  11        5.06       13.62      5.32 o 
   3   2  11        2.80       15.00      7.38 o 
   4   2  11       65.25       80.76     15.46 o 
  -7   3  11        8.76       20.53      5.98 o 
  -6   3  11        3.97       19.31      5.17 o 
  -5   3  11       22.94       30.54      5.94 o 
  -4   3  11       23.48       26.04      6.23 o 
  -3   3  11       16.01       25.23      6.23 o 
  -2   3  11      227.42      230.19     14.67 o 
  -1   3  11      683.49      692.31     34.77 o 
   0   3  11       66.70       47.65      6.63 o 
   1   3  11       58.77       44.90      6.93 o 
   2   3  11        4.17       19.69      6.48 o 
   3   3  11        8.17       13.28      7.85 o 
  -7   4  11        7.12       44.39     10.26 o 
  -6   4  11        4.21       12.72      5.35 o 
  -5   4  11       20.46       27.32      6.00 o 
  -4   4  11        0.79       16.66      5.34 o 
  -3   4  11       13.70       13.98      5.67 o 
  -2   4  11       16.16       22.15      5.13 o 
  -1   4  11      151.03       96.20      9.91 o 
   0   4  11       21.50       24.54      6.54 o 
   1   4  11        2.37       10.09      4.76 o 
   2   4  11       14.79       26.52      7.56 o 
   3   4  11       28.07       32.30      8.84 o 
  -7   5  11       14.92       31.82     10.42 o 
  -6   5  11       35.68       34.56      7.42 o 
  -5   5  11        8.05       18.52      4.89 o 
  -4   5  11       51.45       36.49      6.23 o 
  -3   5  11        0.01       14.55      4.71 o 
  -2   5  11       26.12       28.44      5.21 o 
  -1   5  11       44.52       42.72      6.84 o 
   0   5  11       51.96       48.80      6.99 o 
   1   5  11       12.23       24.03      8.98 o 
   2   5  11       61.30       65.11     12.48 o 
   3   5  11       37.64       20.54      7.45 o 
  -7   6  11       12.72       24.77      9.64 o 
  -6   6  11       27.88       21.32      6.24 o 
  -5   6  11        4.40       13.52      5.08 o 
  -4   6  11       30.26       22.93      6.12 o 
  -3   6  11       15.13       18.85      5.28 o 
  -2   6  11        0.13       13.92      5.11 o 
  -1   6  11       12.18       14.73      4.88 o 
   0   6  11      170.15      177.36     20.93 o 
   1   6  11       16.45       23.06     11.53 o 
   2   6  11       10.66       25.80      8.16 o 
   3   6  11       21.76       20.24      6.48 o 
  -6   7  11      348.54      318.04     45.41 o 
  -5   7  11       55.85       51.75      8.09 o 
  -4   7  11       11.84       13.06      4.53 o 
  -3   7  11       20.57       25.79      5.09 o 
  -2   7  11       20.81       25.64      5.62 o 
  -1   7  11       15.33       19.30      5.36 o 
   0   7  11      121.06      111.84     10.55 o 
   1   7  11       12.78       14.50      6.07 o 
   2   7  11        6.41       19.59      6.64 o 
   3   7  11       46.88       43.54      9.39 o 
  -6   8  11        0.96       20.63      8.45 o 
  -5   8  11       18.29       29.09      7.53 o 
  -4   8  11        2.14       18.19      6.59 o 
  -3   8  11        0.21       25.37      6.96 o 
  -2   8  11       56.05       31.87      5.34 o 
  -1   8  11      253.21      262.55     12.69 o 
   0   8  11      243.49      214.58     18.51 o 
   1   8  11       71.05       66.67      9.08 o 
   2   8  11       68.32       55.99     10.20 o 
  -6   9  11       35.98       50.79      9.48 o 
  -5   9  11      115.24       86.25     10.78 o 
  -4   9  11        7.28       23.26      6.40 o 
  -3   9  11       58.99       46.77      8.21 o 
  -2   9  11        2.17       16.71      7.16 o 
  -1   9  11      189.30      222.38     31.48 o 
   0   9  11       92.86       69.22      8.19 o 
   1   9  11        0.23       11.30      6.37 o 
   2   9  11       61.70       52.91     13.27 o 
  -5  10  11       15.09       36.83      8.42 o 
  -4  10  11        5.55       18.79      5.45 o 
  -3  10  11      218.38      161.17     29.02 o 
  -2  10  11        3.70       26.65      7.01 o 
  -1  10  11       71.02       58.23      9.83 o 
   0  10  11      164.07      172.56     16.33 o 
   1  10  11       43.55       55.45     11.36 o 
   2  10  11        0.59       12.53      7.81 o 
  -5  11  11       37.21       59.93     15.25 o 
  -4  11  11        5.42       17.62      6.42 o 
  -3  11  11       42.55       35.55      7.38 o 
  -2  11  11       50.71       43.01     10.10 o 
  -1  11  11      189.63      210.02     18.44 o 
   0  11  11       58.75       51.70     10.50 o 
   1  11  11       13.25       35.38      9.96 o 
  -4  12  11        0.08       22.22      5.55 o 
  -3  12  11       24.99       26.97      6.93 o 
  -2  12  11        7.88       19.80     13.14 o 
  -1  12  11        3.61       32.56      9.89 o 
   0  12  11       20.11       42.30     11.74 o 
   1  12  11        9.58       26.29     10.25 o 
  -3  13  11       32.49       47.69     11.44 o 
  -2  13  11       76.64       67.44     14.81 o 
  -1  13  11       56.09       39.41     18.70 o 
   0  13  11       42.08       47.52     10.56 o 
  -7   0  12       81.50       84.31     14.39 o 
  -6   0  12        9.03       30.94      9.97 o 
  -5   0  12        0.67        5.84     12.31 o 
  -4   0  12        7.22       -2.89      6.12 o 
  -3   0  12     1884.91     2159.22     82.35 o 
  -2   0  12       30.05       20.28      9.74 o 
  -1   0  12        0.03       21.03      7.83 o 
   0   0  12       47.43       55.36     12.82 o 
   1   0  12      616.34      644.88     58.17 o 
   2   0  12      149.37      114.41     28.10 o 
   3   0  12      414.37      473.77     70.93 o 
  -7   1  12        1.77       11.30      5.29 o 
  -6   1  12      138.56      142.12     13.49 o 
  -5   1  12      231.11      227.04     16.61 o 
  -4   1  12        5.74        9.98      4.91 o 
  -3   1  12       94.50       74.52      9.73 o 
  -2   1  12      189.51      209.50     12.71 o 
  -1   1  12       27.35       33.64      7.06 o 
   0   1  12      361.76      341.53     19.38 o 
   1   1  12       80.36       82.48      8.76 o 
   2   1  12      125.49      140.60     12.30 o 
   3   1  12      110.63      114.31     28.86 o 
  -7   2  12        0.90       11.66      5.48 o 
  -6   2  12       29.00       28.51      6.79 o 
  -5   2  12       10.04       25.23      5.69 o 
  -4   2  12      173.56      157.29     11.91 o 
  -3   2  12     1882.27     2317.29     44.08 o 
  -2   2  12        7.21       13.87      5.16 o 
  -1   2  12      150.83      141.37     10.95 o 
   0   2  12       26.83       28.71      6.16 o 
   1   2  12       49.92       40.55      6.40 o 
   2   2  12      100.30      108.72     13.40 o 
   3   2  12        4.82       17.76      6.12 o 
  -7   3  12        1.86       17.14      6.96 o 
  -6   3  12       34.79       22.90      6.14 o 
  -5   3  12       48.39       42.08      7.20 o 
  -4   3  12        6.01       14.91      4.27 o 
  -3   3  12      150.58      175.07     20.49 o 
  -2   3  12       65.06       62.25      8.79 o 
  -1   3  12      328.00      366.84     16.60 o 
   0   3  12       26.85       33.57      6.84 o 
   1   3  12        9.35       18.11      7.27 o 
   2   3  12        1.27       20.34      5.91 o 
   3   3  12       15.89       22.49      8.44 o 
  -6   4  12        9.81       20.98      6.74 o 
  -5   4  12       41.23       46.14      6.81 o 
  -4   4  12      323.29      351.18     22.44 o 
  -3   4  12      291.60      294.03     21.52 o 
  -2   4  12       28.55       32.47      6.34 o 
  -1   4  12        2.47       18.93      6.05 o 
   0   4  12       12.67       30.90      6.66 o 
   1   4  12      285.60      336.32     23.52 o 
   2   4  12       87.79      102.86     10.64 o 
  -6   5  12       30.71       26.33      6.23 o 
  -5   5  12      259.19      261.25     15.23 o 
  -4   5  12      101.66       69.33     14.59 o 
  -3   5  12       30.59       35.56      6.20 o 
  -2   5  12       33.23       50.98     10.03 o 
  -1   5  12      267.37      270.61     13.50 o 
   0   5  12       30.08       24.22      6.93 o 
   1   5  12       23.01       17.56      7.42 o 
   2   5  12        5.33        5.62      5.69 o 
  -6   6  12        0.19       23.36      9.75 o 
  -5   6  12      124.76      102.22     11.69 o 
  -4   6  12      265.96      261.76     18.62 o 
  -3   6  12       71.00       54.40     12.45 o 
  -2   6  12      223.50      227.61     18.59 o 
  -1   6  12      558.32      645.40     22.75 o 
   0   6  12       26.24       33.88      7.13 o 
   1   6  12       43.26       30.58      6.80 o 
   2   6  12      122.36      112.75     24.44 o 
  -6   7  12        2.88       27.72     11.90 o 
  -5   7  12        3.12       13.17      6.55 o 
  -4   7  12        3.13       15.22      5.38 o 
  -3   7  12       23.48       34.35      8.54 o 
  -2   7  12        9.09       22.90      4.64 o 
  -1   7  12        2.78       12.99      6.07 o 
   0   7  12       83.83       68.90     13.35 o 
   1   7  12       35.25       33.94      7.67 o 
   2   7  12       11.01       12.28      6.89 o 
  -5   8  12       55.16       52.72      9.47 o 
  -4   8  12        5.04       23.49      9.56 o 
  -3   8  12      121.37       97.90     12.83 o 
  -2   8  12        0.09       17.88      6.45 o 
  -1   8  12        3.32       17.76      7.97 o 
   0   8  12       28.66       24.83      7.06 o 
   1   8  12       25.90       28.63      8.65 o 
  -5   9  12      114.27       70.36     10.32 o 
  -4   9  12       47.67       35.82      9.22 o 
  -3   9  12      105.96      117.40     12.20 o 
  -2   9  12       25.26       41.37     10.31 o 
  -1   9  12      133.74      152.13     19.92 o 
   0   9  12       12.50       16.65      8.10 o 
   1   9  12      150.71      182.87     24.17 o 
  -4  10  12        0.08       20.22      7.40 o 
  -3  10  12       32.93       45.54      9.21 o 
  -2  10  12        0.34       22.90      8.96 o 
  -1  10  12        0.94       35.56     11.56 o 
   0  10  12       22.02       24.30      8.71 o 
  -4  11  12        1.69       22.03      7.31 o 
  -3  11  12        2.86        5.62      7.26 o 
  -2  11  12       19.80       37.05      9.74 o 
  -1  11  12       10.71       33.30     10.22 o 
   0  11  12       21.36       21.78      9.98 o 
  -2  12  12        6.60       15.71     10.04 o 
  -6   1  13        8.41       28.01      6.68 o 
  -5   1  13      224.24      244.21     14.87 o 
  -4   1  13       10.97       13.56      5.76 o 
  -3   1  13       13.14       29.86      6.77 o 
  -2   1  13      103.39       93.47      9.49 o 
  -1   1  13        0.80       22.04      6.73 o 
   0   1  13        0.35       17.72      6.03 o 
   1   1  13      114.08      152.51     12.56 o 
   2   1  13      227.50      285.78     35.11 o 
  -6   2  13       23.77       29.42      6.85 o 
  -5   2  13      265.11      271.46     16.07 o 
  -4   2  13      310.76      285.65     21.53 o 
  -3   2  13       99.22       73.79     10.87 o 
  -2   2  13       30.28       32.30      6.19 o 
  -1   2  13        0.02       24.52      6.01 o 
   0   2  13       19.42       17.92      6.95 o 
   1   2  13       13.76       29.78      8.14 o 
   2   2  13       44.73       31.28      8.83 o 
  -6   3  13        7.45       10.36      5.17 o 
  -5   3  13      218.74      206.34     12.99 o 
  -4   3  13      160.33      172.77     19.61 o 
  -3   3  13        3.59       26.99      8.35 o 
  -2   3  13        2.88       15.28      6.00 o 
  -1   3  13       11.40       24.84      9.77 o 
   0   3  13       37.54       42.01      8.71 o 
   1   3  13        9.21       15.42      5.93 o 
  -6   4  13       14.73       29.68      6.63 o 
  -5   4  13      101.44      104.10     10.95 o 
  -4   4  13       21.84       27.32      6.34 o 
  -3   4  13       73.13       58.48      7.84 o 
  -2   4  13       15.16       20.19      5.96 o 
  -1   4  13       82.05       75.24      8.81 o 
   0   4  13       66.67       50.08     10.58 o 
   1   4  13        2.52       24.05      7.12 o 
  -5   5  13       23.73       30.13      7.70 o 
  -4   5  13        3.43       11.32      6.06 o 
  -3   5  13       14.95       32.06      5.91 o 
  -2   5  13        0.14       18.16      7.20 o 
  -1   5  13       16.89       24.69      6.52 o 
   0   5  13        1.76       20.64      7.72 o 
   1   5  13       42.43       26.33      6.61 o 
  -5   6  13        0.52       10.51      8.43 o 
  -4   6  13       19.97       18.33      7.51 o 
  -3   6  13       14.90       17.17      7.42 o 
  -2   6  13        1.71       14.14      5.51 o 
  -1   6  13       98.49       98.49     14.29 o 
   0   6  13      129.09      134.86     12.99 o 
   1   6  13        5.63       33.99      8.20 o 
  -5   7  13       16.93       34.70      9.22 o 
  -4   7  13       88.44       76.80     11.02 o 
  -3   7  13       74.93       80.59     17.96 o 
  -2   7  13       19.57       24.43      7.36 o 
  -1   7  13        0.47       12.89      7.81 o 
   0   7  13       31.51       37.51     16.19 o 
  -4   8  13        0.46       22.53      7.88 o 
  -3   8  13       26.82       29.08      7.46 o 
  -2   8  13       63.26       69.61     11.71 o 
  -1   8  13       17.33       29.83      9.38 o 
   0   8  13        6.29       19.74      8.55 o 
  -4   9  13       18.34       23.11      7.86 o 
  -3   9  13       26.58       23.89      9.28 o 
  -2   9  13       31.46       24.34      8.64 o 
  -1   9  13        6.40       33.86     10.42 o 
  -2  10  13       39.59       41.46      9.60 o 
  -5   0  14      810.93     1059.65     48.20 o 
  -4   0  14      368.27      453.72     29.47 o 
  -3   0  14      116.37      110.22     28.93 o 
  -2   0  14      516.21      648.33    141.77 o 
  -1   0  14       32.94       35.59     10.78 o 
   0   0  14        7.61       23.94     10.25 o 
  -5   1  14      108.14       71.08      9.13 o 
  -4   1  14       57.25       47.62      7.53 o 
  -3   1  14       13.09       21.03      5.98 o 
  -2   1  14        0.21       21.10      6.89 o 
  -1   1  14        1.84       13.18      5.84 o 
   0   1  14       13.72       20.51      7.03 o 
  -5   2  14       63.01       22.78      6.69 o 
  -4   2  14      126.81      120.59     10.02 o 
  -3   2  14        0.61       11.01      5.58 o 
  -2   2  14      103.51       68.97      9.03 o 
  -1   2  14      133.43      115.19     13.98 o 
   0   2  14        0.69       20.29      8.49 o 
  -5   3  14      173.27      133.15     14.58 o 
  -4   3  14        1.89       17.70      5.59 o 
  -3   3  14        0.47       15.47      6.26 o 
  -2   3  14       31.33       21.71      6.00 o 
  -1   3  14        6.75       15.41      7.40 o 
   0   3  14      137.90      156.62     26.26 o 
  -4   4  14        2.22       17.53      6.04 o 
  -3   4  14       20.64       33.99      7.45 o 
  -2   4  14       22.36       33.22      7.70 o 
  -1   4  14       35.02       41.11      7.50 o 
   0   4  14      116.21      120.90     15.87 o 
  -4   5  14      122.70       96.83     14.38 o 
  -3   5  14       16.68       37.49     15.08 o 
  -2   5  14       80.18       97.44     12.35 o 
  -1   5  14        0.55       16.56      5.98 o 
  -4   6  14        4.49       22.41      7.67 o 
  -3   6  14       15.18       26.70      8.29 o 
  -2   6  14      144.18      129.43     18.62 o 
  -1   6  14        4.04       19.48      8.63 o 
  -3   7  14       94.87       64.66     13.25 o 
  -2   7  14        4.26       24.64      8.99 o 
                                                 
